# Supplementary material for: Digitisation of historical specimens from the Hog Island Audubon Camp Natural History Collection, Maine
Source: Biodivers Data J. 2026 Jan 19;14:e182222. doi: 10.3897/BDJ.14.e182222 (PMC12835875; doi:10.3897/BDJ.14.e182222)
Supplement: Supplementary material 1 — Historical Specimen Metadata from Hog Island Audubon Camp Natural History Collection [file bdj-14-e182222-s001.csv]

institutionCode	occurrenceID	collectionCode	catalogNumber	basisOfRecord	recordNumber	kingdom	phylum	class	order	family	genus	specificEpithet	infraspecificEpithet	verbatimIdentification	scientificName	scientificNameAuthorship	taxonRank	taxonRemarks	day	month	year	eventDate	verbatimLocality	countryCode	country	stateProvince	decimalLatitude	decimalLongitude	coordinateUncertaintyInMeters	geodeticDatum	georeferenceRemarks	georeferenceSources	georeferencedDate	sex	dynamicProperties	recordedBy	recordedByID	identifiedBy	identifiedByID	habitat	eventRemarks	occurrenceRemarks
Audubon Camp Natural History Collection	00001	AUD_HOGISL	AUD_HOGISL:00001	PreservedSpecimen	6240.6	Animalia	Chordata	Aves	Passeriformes	Vireonidae	Vireo	olivaceus		Vireo olivaceus	Vireo olivaceus	(Linnaeus)	species		23	5	2016	2016-05-23	Wayne Twp.| Schuylkill Co.| PA	US	United States of America	Pennsylvania	40.705801	-76.215955	48211	EPSG:4326	used GeoLocate with default settings	GeoLocate	2022/2025	female	{"WingInMilimeters": 70}, {"Fat": "light"}, {"SkullOssificationPercentage": 1}, {"IrisColor": "red"}, {"StomachContentsachContents": "plant/insect"}	Scott Weidensaul	0009-0000-5069-5806					flying with
Audubon Camp Natural History Collection	00002	AUD_HOGISL	AUD_HOGISL:00002	PreservedSpecimen	JLT 25	Animalia	Arthropoda	Insecta	Lepidoptera	Lycaenidae	Everes	comyntas		Everes comyntas	Everes comyntas	(Godart)	species		27	7	1967	1967-07-27	Lincoln Co., Me.	US	United States of America	Maine	43.997787	-69.525759	43771	EPSG:4326	used GeoLocate with default settings	GeoLocate	2022/2025	male		James Tate, Jr.
Audubon Camp Natural History Collection	00003	AUD_HOGISL	AUD_HOGISL:00003	PreservedSpecimen	JLT 27	Animalia	Arthropoda	Insecta	Lepidoptera	Pieridae	Colias	interior		Colias interior	Colias interior	(Scudder)	species		17	8	1967	1967-08-17		US	United States of America									female		James Tate, Jr.		Alice Dougherty | Stephen Mason | Vaughn Shirey	0000-0002-3423-5006 | 0000-0002-3589-9699
Audubon Camp Natural History Collection	00004	AUD_HOGISL	AUD_HOGISL:00004	PreservedSpecimen		Animalia	Arthropoda	Insecta	Lepidoptera	Hesperiidae	Poanes	hobomok		Poanes hobomok	Poanes hobomok	(Harris)	species		23	7	1967	1967-07-23	Jeff. Twp., ME	US	United States of America	Maine	44.206742	-69.452544	301	EPSG:4326	used GeoLocate with default settings	GeoLocate	2022/2025	male		DC Royal		Alice Dougherty | Stephen Mason | Vaughn Shirey	0000-0002-3423-5006 | 0000-0002-3589-9699
Audubon Camp Natural History Collection	00005	AUD_HOGISL	AUD_HOGISL:00005	PreservedSpecimen		Animalia	Arthropoda	Insecta	Lepidoptera	Nymphalidae	Melitaea	harrisii		Melitaea harrisii	Melitaea harrisii	(Scudder)	species		3	7	1952	1952-07-03	Lincoln Co. Me.	US	United States of America	Maine	43.997787	-69.525759	43771	EPSG:4326	used GeoLocate with default settings	GeoLocate	2022/2025			DJ Borror	http://www.wikidata.org/entity/Q1169626
Audubon Camp Natural History Collection	00006	AUD_HOGISL	AUD_HOGISL:00006	PreservedSpecimen		Animalia	Arthropoda	Insecta	Lepidoptera	Lycaenidae	Everes	comyntas		Everes comyntas	Everes comyntas	(Godart)	species		27	7	1967	1967-07-27	Lincoln Co. Me.	US	United States of America	Maine	43.997787	-69.525759	43771	EPSG:4326	used GeoLocate with default settings	GeoLocate	2022/2025	female		Borror	http://www.wikidata.org/entity/Q1169626
Audubon Camp Natural History Collection	00007	AUD_HOGISL	AUD_HOGISL:00007	PreservedSpecimen		Animalia	Arthropoda	Insecta	Lepidoptera	Nymphalidae	Boloria	selene		Boloria selene	Boloria selene	(Denis and SchiffermÃ¼ller)	species						Knox Co., Me	US	United States of America	Maine	44.027299	-69.015547	50386	EPSG:4326	used GeoLocate with default settings	GeoLocate	2022/2025			Musconsius
Audubon Camp Natural History Collection	00008	AUD_HOGISL	AUD_HOGISL:00008	PreservedSpecimen		Animalia	Arthropoda	Insecta	Lepidoptera	Nymphalidae	Lethe	portlandia		Lethe portlandia	Lethe portlandia	(Fabricius)	species		19	7	1968	1968-07-19	Lincoln Co. Me.	US	United States of America	Maine	43.997787	-69.525759	43771	EPSG:4326	used GeoLocate with default settings	GeoLocate	2022/2025
Audubon Camp Natural History Collection	00009	AUD_HOGISL	AUD_HOGISL:00009	PreservedSpecimen		Animalia	Arthropoda	Insecta	Lepidoptera	Saturniidae	Samia	cecropia		Samia cecropia	Samia cecropia	(Linnaeus)	species		13	6	1960	1960-06-13	Lincoln Co. Me.	US	United States of America	Maine	43.997787	-69.525759	43771	EPSG:4326	used GeoLocate with default settings	GeoLocate	2022/2025			DJ Borror	http://www.wikidata.org/entity/Q1169626
Audubon Camp Natural History Collection	00010	AUD_HOGISL	AUD_HOGISL:00010	PreservedSpecimen		Animalia	Arthropoda	Insecta	Lepidoptera	Nymphalidae	Nymphalis	vaualbum		Nymphalis vaualbum	Nymphalis vaualbum	(Denis and SchiffermÃ¼ller)	species		24	8	1967	1967-08-24	Hog Is.	US	United States of America	Maine	43.967304	-69.425603	5421	EPSG:4326	used GeoLocate with default settings	GeoLocate	2022/2025	female		James Tate, Jr.		Alice Dougherty | Stephen Mason | Vaughn Shirey | Jackie Ng	0000-0002-3423-5006 | 0000-0002-3589-9699
Audubon Camp Natural History Collection	00011	AUD_HOGISL	AUD_HOGISL:00011	PreservedSpecimen		Animalia	Arthropoda	Insecta	Lepidoptera	Nymphalidae	Limenitis	archippus		Limenitis archippus	Limenitis archippus	(Cramer)	species		23	8	1967	1967-08-23	Me. Lincoln Co Greenland Cove	US	United States of America	Maine	43.990637	-69.426714	647	EPSG:4326	used GeoLocate with default settings	GeoLocate	2022/2025	male		Peva		Alice Dougherty | Stephen Mason | Vaughn Shirey | Jackie Ng	0000-0002-3423-5006 | 0000-0002-3589-9699
Audubon Camp Natural History Collection	00012	AUD_HOGISL	AUD_HOGISL:00012	PreservedSpecimen	TATE #28	Animalia	Arthropoda	Insecta	Lepidoptera	Nymphalidae	Danaus	plexippus		Danaus plexippus	Danaus plexippus	(Linnaeus)	species		20	7	1968	1968-07-20	Me. Knox Co., Harbor Island	US	United States of America	Maine	43.908138	-69.38088	5421	EPSG:4326	used GeoLocate with default settings	GeoLocate	2022/2025	male		James Tate, Jr.		Alice Dougherty | Stephen Mason | Vaughn Shirey	0000-0002-3423-5006 | 0000-0002-3589-9699
Audubon Camp Natural History Collection	00013	AUD_HOGISL	AUD_HOGISL:00013	PreservedSpecimen		Animalia	Arthropoda	Insecta	Lepidoptera	Nymphalidae	Speyeria	cybele		Speyeria cybele	Speyeria cybele	(Fabricius)	species		27	7	1968	1968-07-27	Lincoln Co. Me.	US	United States of America	Maine	43.997787	-69.525759	43771	EPSG:4326	used GeoLocate with default settings	GeoLocate	2022/2025					Alice Dougherty | Stephen Mason | Vaughn Shirey	0000-0002-3423-5006 | 0000-0002-3589-9699
Audubon Camp Natural History Collection	00014	AUD_HOGISL	AUD_HOGISL:00014	PreservedSpecimen		Animalia	Arthropoda	Insecta	Lepidoptera	Sphingidae	Haemorrhagia			Haemorrhagia	Haemorrhagia		genus		30	6	1956	1956-06-30	Lincoln Co. Me.	US	United States of America	Maine	43.997787	-69.525759	43771	EPSG:4326	used GeoLocate with default settings	GeoLocate	2022/2025			DJ Borror	http://www.wikidata.org/entity/Q1169626
Audubon Camp Natural History Collection	00015	AUD_HOGISL	AUD_HOGISL:00015	PreservedSpecimen		Animalia	Arthropoda	Insecta	Lepidoptera	Papilionidae	Papilio	turnus		Papilio turnus	Papilio turnus	Linnaeus	species		20	6	1960	1960-06-20	Lincoln Co. Me.	US	United States of America	Maine	43.997787	-69.525759	43771	EPSG:4326	used GeoLocate with default settings	GeoLocate	2022/2025			DJ Borror	http://www.wikidata.org/entity/Q1169626
Audubon Camp Natural History Collection	00016	AUD_HOGISL	AUD_HOGISL:00016	PreservedSpecimen		Animalia	Arthropoda	Insecta	Lepidoptera	Lycaenidae	Lycaena	epixanthe		Lycaena epixanthe	Lycaena epixanthe	(Boisduval & LeConte)	species		11	7	1967	1967-07-11	Lincoln Co. Me.	US	United States of America	Maine	43.997787	-69.525759	43771	EPSG:4326	used GeoLocate with default settings	GeoLocate	2022/2025			James Tate, Jr.
Audubon Camp Natural History Collection	00017	AUD_HOGISL	AUD_HOGISL:00017	PreservedSpecimen		Animalia	Arthropoda	Insecta	Lepidoptera	Nymphalidae	Nymphalis	antiopa		Nymphalis antiopa	Nymphalis antiopa	(Linnaeus)	species		2	9	1955	1955-09-02	Lincoln Co. Me.	US	United States of America	Maine	43.997787	-69.525759	43771	EPSG:4326	used GeoLocate with default settings	GeoLocate	2022/2025			DJ Borror	http://www.wikidata.org/entity/Q1169626
Audubon Camp Natural History Collection	00018	AUD_HOGISL	AUD_HOGISL:00018	PreservedSpecimen		Animalia	Arthropoda	Insecta	Lepidoptera	Nymphalidae	Chlosyne	gorgone		Chlosyne gorgone	Chlosyne gorgone	(Hubner)	species		16	7	1968	1968-07-16	Me. Lncn Co	US	United States of America	Maine	43.997787	-69.525759	43771	EPSG:4326	used GeoLocate with default settings	GeoLocate	2022/2025	female				Alice Dougherty | Stephen Mason | Vaughn Shirey	0000-0002-3423-5006 | 0000-0002-3589-9699		ALNA ACB 24
Audubon Camp Natural History Collection	00019	AUD_HOGISL	AUD_HOGISL:00019	PreservedSpecimen		Animalia	Arthropoda	Insecta	Lepidoptera	Nymphalidae	Enodia	anthedon		Enodia anthedon	Enodia anthedon	(Clark)	species		15	7	1968	1968-07-15	Lncn Co., Me	US	United States of America	Maine	43.997787	-69.525759	43771	EPSG:4326	used GeoLocate with default settings	GeoLocate	2022/2025					Alice Dougherty | Stephen Mason | Vaughn Shirey	0000-0002-3423-5006 | 0000-0002-3589-9699		Alna ACB 18
Audubon Camp Natural History Collection	00020	AUD_HOGISL	AUD_HOGISL:00020	PreservedSpecimen		Animalia	Arthropoda	Insecta	Lepidoptera	Erebidae	Catocala			Catocala	Catocala		genus		15	8	1961	1961-08-15	Lincoln Co. Me.	US	United States of America	Maine	43.997787	-69.525759	43771	EPSG:4326	used GeoLocate with default settings	GeoLocate	2022/2025			DJ Borror	http://www.wikidata.org/entity/Q1169626	Alice Dougherty | Stephen Mason | Vaughn Shirey | Jackie Ng	0000-0002-3423-5006 | 0000-0002-3589-9699
Audubon Camp Natural History Collection	00021	AUD_HOGISL	AUD_HOGISL:00021	PreservedSpecimen		Animalia	Arthropoda	Insecta	Lepidoptera	Sphingidae	Sphinx	kalmiae		Sphinx kalmiae	Sphinx kalmiae	Smith	species		20	6	1952	1952-06-20	Lincoln Co. Me.	US	United States of America	Maine	43.997787	-69.525759	43771	EPSG:4326	used GeoLocate with default settings	GeoLocate	2022/2025			DJ Borror	http://www.wikidata.org/entity/Q1169626	Alice Dougherty | Stephen Mason | Vaughn Shirey | Jackie Ng	0000-0002-3423-5006 | 0000-0002-3589-9699
Audubon Camp Natural History Collection	00022	AUD_HOGISL	AUD_HOGISL:00022	PreservedSpecimen		Animalia	Arthropoda	Insecta	Lepidoptera	Saturniidae	Telea	polyphemus		Telea polyphemus	Telea polyphemus	(Cramer)	species		9	7	1960	1960-07-09	Lincoln Co. Me.	US	United States of America	Maine	43.997787	-69.525759	43771	EPSG:4326	used GeoLocate with default settings	GeoLocate	2022/2025			DJ Borror	http://www.wikidata.org/entity/Q1169626	Alice Dougherty | Stephen Mason | Vaughn Shirey | Jackie Ng	0000-0002-3423-5006 | 0000-0002-3589-9699
Audubon Camp Natural History Collection	00023	AUD_HOGISL	AUD_HOGISL:00023	PreservedSpecimen		Animalia	Arthropoda	Insecta	Lepidoptera	Lasiocampidae	Malacosoma	americana		Malacosoma americana	Malacosoma americana	(Fabricius)	species		7	7	1951	1951-07-07	Lincoln Co. Me.	US	United States of America	Maine	43.997787	-69.525759	43771	EPSG:4326	used GeoLocate with default settings	GeoLocate	2022/2025	male		DJ Borror	http://www.wikidata.org/entity/Q1169626
Audubon Camp Natural History Collection	00024	AUD_HOGISL	AUD_HOGISL:00024	PreservedSpecimen		Animalia	Arthropoda	Insecta	Lepidoptera	Lasiocampidae	Malacosoma	americana		Malacosoma americana	Malacosoma americana	(Fabricius)	species		7	7	1951	1951-07-07	Lincoln Co. Me.	US	United States of America	Maine	43.997787	-69.525759	43771	EPSG:4326	used GeoLocate with default settings	GeoLocate	2022/2025	female		DJ Borror	http://www.wikidata.org/entity/Q1169626
Audubon Camp Natural History Collection	00025	AUD_HOGISL	AUD_HOGISL:00025	PreservedSpecimen		Animalia	Arthropoda	Insecta	Lepidoptera	Nymphalidae	Vanessa	atalanta		Vanessa atalanta	Vanessa atalanta	(Linnaeus)	species		7	8	1950	1950-08-07	Lincoln Co. Me.	US	United States of America	Maine	43.997787	-69.525759	43771	EPSG:4326	used GeoLocate with default settings	GeoLocate	2022/2025			DJ Borror	http://www.wikidata.org/entity/Q1169626
Audubon Camp Natural History Collection	00026	AUD_HOGISL	AUD_HOGISL:00026	PreservedSpecimen		Animalia	Arthropoda	Insecta	Lepidoptera	Lycaenidae	Lycaena	hyllus		Lycaena hyllus	Lycaena hyllus	(Cramer)	species		7	8	1950	1950-08-07	Lincoln Co. Me.	US	United States of America	Maine	43.997787	-69.525759	43771	EPSG:4326	used GeoLocate with default settings	GeoLocate	2022/2025			DJ Borror	http://www.wikidata.org/entity/Q1169626
Audubon Camp Natural History Collection	00027	AUD_HOGISL	AUD_HOGISL:00027	PreservedSpecimen		Animalia	Arthropoda	Insecta	Lepidoptera	Nymphalidae	Vanessa	atalanta		Vanessa atalanta	Vanessa atalanta	(Linnaeus)	species		7	8	1950	1950-08-07	Lincoln Co. Me.	US	United States of America	Maine	43.997787	-69.525759	43771	EPSG:4326	used GeoLocate with default settings	GeoLocate	2022/2025			DJ Borror	http://www.wikidata.org/entity/Q1169626
Audubon Camp Natural History Collection	00028	AUD_HOGISL	AUD_HOGISL:00028	PreservedSpecimen		Animalia	Arthropoda	Insecta	Lepidoptera	Pieridae	Pieris	rapae		Pieris rapae	Pieris rapae	(Linnaeus)	species		7	5	1950	1950-05-07	Lincoln Co. Me.	US	United States of America	Maine	43.997787	-69.525759	43771	EPSG:4326	used GeoLocate with default settings	GeoLocate	2022/2025			DJ Borror	http://www.wikidata.org/entity/Q1169626
Audubon Camp Natural History Collection	00029	AUD_HOGISL	AUD_HOGISL:00029	PreservedSpecimen		Animalia	Arthropoda	Insecta	Lepidoptera	Saturniidae	Samia	cecropia		Samia cecropia	Samia cecropia	(Linnaeus)	species		7	7	1950	1950-07-07	Lincoln Co. Me.	US	United States of America	Maine	43.997787	-69.525759	43771	EPSG:4326	used GeoLocate with default settings	GeoLocate	2022/2025			DJ Borror	http://www.wikidata.org/entity/Q1169626
Audubon Camp Natural History Collection	00030	AUD_HOGISL	AUD_HOGISL:00030	PreservedSpecimen		Animalia	Arthropoda	Insecta	Lepidoptera	Saturniidae	Anisota	rubicunda		Anisota rubicunda	Anisota rubicunda	(Fabricius)	species		7	8	1950	1950-08-07	Lincoln Co. Me.	US	United States of America	Maine	43.997787	-69.525759	43771	EPSG:4326	used GeoLocate with default settings	GeoLocate	2022/2025			DJ Borror	http://www.wikidata.org/entity/Q1169626
Audubon Camp Natural History Collection	00031	AUD_HOGISL	AUD_HOGISL:00031	PreservedSpecimen		Animalia	Arthropoda	Insecta	Lepidoptera	Lasiocampidae	Malacosoma	americana		Malacosoma americana	Malacosoma americana	(Fabricius)	species		7	9	1950	1950-09-07	Lincoln Co. Me.	US	United States of America	Maine	43.997787	-69.525759	43771	EPSG:4326	used GeoLocate with default settings	GeoLocate	2022/2025			DJ Borror	http://www.wikidata.org/entity/Q1169626
Audubon Camp Natural History Collection	00032	AUD_HOGISL	AUD_HOGISL:00032	PreservedSpecimen		Animalia	Arthropoda	Insecta	Lepidoptera	Geometridae	Euchlaena			Euchlaena	Euchlaena		genus		7	9	1950	1950-09-07	Lincoln Co. Me.	US	United States of America	Maine	43.997787	-69.525759	43771	EPSG:4326	used GeoLocate with default settings	GeoLocate	2022/2025			DJ Borror	http://www.wikidata.org/entity/Q1169626
Audubon Camp Natural History Collection	00033	AUD_HOGISL	AUD_HOGISL:00033	PreservedSpecimen		Animalia	Arthropoda	Insecta	Lepidoptera	Erebidae					Erebidae		family		7	9	1950	1950-09-07	Lincoln Co. Me.	US	United States of America	Maine	43.997787	-69.525759	43771	EPSG:4326	used GeoLocate with default settings	GeoLocate	2022/2025			DJ Borror	http://www.wikidata.org/entity/Q1169626	Alice Dougherty | Stephen Mason | Vaughn Shirey	0000-0002-3423-5006 | 0000-0002-3589-9699
Audubon Camp Natural History Collection	00034	AUD_HOGISL	AUD_HOGISL:00034	PreservedSpecimen		Animalia	Arthropoda	Insecta	Lepidoptera	Geometridae	Eusarca	confusaria		Eusarca confusaria	Eusarca confusaria	(Hubner)	species		7	9	1950	1950-09-07	Lincoln Co. Me.	US	United States of America	Maine	43.997787	-69.525759	43771	EPSG:4326	used GeoLocate with default settings	GeoLocate	2022/2025			DJ Borror	http://www.wikidata.org/entity/Q1169626
Audubon Camp Natural History Collection	00035	AUD_HOGISL	AUD_HOGISL:00035	PreservedSpecimen		Animalia	Arthropoda	Insecta	Lepidoptera	Saturniidae	Actias	luna		Actias luna	Actias luna	(Linnaeus)	species		3	7	1962	1962-07-03	Lincoln Co. Me.	US	United States of America	Maine	43.997787	-69.525759	43771	EPSG:4326	used GeoLocate with default settings	GeoLocate	2022/2025			DJ Borror	http://www.wikidata.org/entity/Q1169626
Audubon Camp Natural History Collection	00036	AUD_HOGISL	AUD_HOGISL:00036	PreservedSpecimen		Animalia	Arthropoda	Insecta	Lepidoptera	Nymphalidae	Vanessa	cardui		Vanessa cardui	Vanessa cardui	(Linnaeus)	species		5	8	1952	1952-08-05	Lincoln Co. Me.	US	United States of America	Maine	43.997787	-69.525759	43771	EPSG:4326	used GeoLocate with default settings	GeoLocate	2022/2025			DJ Borror	http://www.wikidata.org/entity/Q1169626
Audubon Camp Natural History Collection	00037	AUD_HOGISL	AUD_HOGISL:00037	PreservedSpecimen		Animalia	Arthropoda	Insecta	Lepidoptera	Nymphalidae	Polygonia	interrogationis		Polygonia interrogationis	Polygonia interrogationis	(Fabricius)	species		8	7	1959	1959-07-08	Lincoln Co. Me.	US	United States of America	Maine	43.997787	-69.525759	43771	EPSG:4326	used GeoLocate with default settings	GeoLocate	2022/2025			DJ Borror	http://www.wikidata.org/entity/Q1169626
Audubon Camp Natural History Collection	00038	AUD_HOGISL	AUD_HOGISL:00038	PreservedSpecimen		Animalia	Arthropoda	Insecta	Lepidoptera	Papilionidae	Papilio	polyxenes	asterius	Papilio polyxenes	Papilio polyxenes asterius	Stoll	subspecies		12	8	1956	1956-08-12		US	United States of America									male							Reared from caterpillars on parsley
Audubon Camp Natural History Collection	00039	AUD_HOGISL	AUD_HOGISL:00039	PreservedSpecimen		Animalia	Arthropoda	Insecta	Lepidoptera	Papilionidae	Papilio	polyxenes	asterius	Papilio polyxenes	Papilio polyxenes asterius	Stoll	subspecies		12	8	1956	1956-08-12		US	United States of America									female							Reared from caterpillars on parsley
Audubon Camp Natural History Collection	00040	AUD_HOGISL	AUD_HOGISL:00040	PreservedSpecimen		Animalia	Arthropoda	Insecta	Lepidoptera	Papilionidae	Papilio	glaucus		Papilio glaucus	Papilio glaucus	Linnaeus	species						Augusta Me	US	United States of America	Maine	44.310624	-69.77949	11171	EPSG:4326	used GeoLocate with default settings	GeoLocate	2022/2025			Kirk Spring		Alice Dougherty | Stephen Mason | Vaughn Shirey	0000-0002-3423-5006 | 0000-0002-3589-9699
Audubon Camp Natural History Collection	00041	AUD_HOGISL	AUD_HOGISL:00041	PreservedSpecimen		Animalia	Arthropoda	Insecta	Lepidoptera	Papilionidae	Papilio	glaucus		Papilio glaucus	Papilio glaucus	Linnaeus	species						Augusta Me	US	United States of America	Maine	44.310624	-69.77949	11171	EPSG:4326	used GeoLocate with default settings	GeoLocate	2022/2025			Kirk Spring		Alice Dougherty | Stephen Mason | Vaughn Shirey	0000-0002-3423-5006 | 0000-0002-3589-9699
Audubon Camp Natural History Collection	00042	AUD_HOGISL	AUD_HOGISL:00042	PreservedSpecimen		Animalia	Arthropoda	Insecta	Lepidoptera	Papilionidae	Papilio	polyxenes		Papilio polyxenes	Papilio polyxenes	Fabricius	species						Augusta Me	US	United States of America	Maine	44.310624	-69.77949	11171	EPSG:4326	used GeoLocate with default settings	GeoLocate	2022/2025			Kirk Spring		Alice Dougherty | Stephen Mason | Vaughn Shirey	0000-0002-3423-5006 | 0000-0002-3589-9699
Audubon Camp Natural History Collection	00043	AUD_HOGISL	AUD_HOGISL:00043	PreservedSpecimen		Animalia	Arthropoda	Insecta	Lepidoptera	Nymphalidae	Nymphalis	antiopa		Nymphalis antiopa	Nymphalis antiopa	(Linnaeus)	species						Augusta Me	US	United States of America	Maine	44.310624	-69.77949	11171	EPSG:4326	used GeoLocate with default settings	GeoLocate	2022/2025			Kirk Spring		Alice Dougherty | Stephen Mason | Vaughn Shirey	0000-0002-3423-5006 | 0000-0002-3589-9699
Audubon Camp Natural History Collection	00044	AUD_HOGISL	AUD_HOGISL:00044	PreservedSpecimen		Animalia	Arthropoda	Insecta	Lepidoptera	Nymphalidae	Nymphalis	antiopa		Nymphalis antiopa	Nymphalis antiopa	(Linnaeus)	species						Augusta Me	US	United States of America	Maine	44.310624	-69.77949	11171	EPSG:4326	used GeoLocate with default settings	GeoLocate	2022/2025			Kirk Spring		Alice Dougherty | Stephen Mason | Vaughn Shirey	0000-0002-3423-5006 | 0000-0002-3589-9699
Audubon Camp Natural History Collection	00045	AUD_HOGISL	AUD_HOGISL:00045	PreservedSpecimen		Animalia	Arthropoda	Insecta	Lepidoptera	Pieridae	Colias	eurytheme		Colias eurytheme	Colias eurytheme	Boisduval	species						Augusta Me	US	United States of America	Maine	44.310624	-69.77949	11171	EPSG:4326	used GeoLocate with default settings	GeoLocate	2022/2025			Kirk Spring		Alice Dougherty | Stephen Mason | Vaughn Shirey	0000-0002-3423-5006 | 0000-0002-3589-9699
Audubon Camp Natural History Collection	00046	AUD_HOGISL	AUD_HOGISL:00046	PreservedSpecimen		Animalia	Arthropoda	Insecta	Lepidoptera	Hesperiidae	Euphydryas			Euphydryas	Euphydryas		genus						Augusta Me	US	United States of America	Maine	44.310624	-69.77949	11171	EPSG:4326	used GeoLocate with default settings	GeoLocate	2022/2025			Kirk Spring		Alice Dougherty | Stephen Mason | Vaughn Shirey	0000-0002-3423-5006 | 0000-0002-3589-9699
Audubon Camp Natural History Collection	00047	AUD_HOGISL	AUD_HOGISL:00047	PreservedSpecimen		Animalia	Arthropoda	Insecta	Lepidoptera	Lycaenidae	Celastrina			Celastrina	Celastrina		genus						Augusta Me	US	United States of America	Maine	44.310624	-69.77949	11171	EPSG:4326	used GeoLocate with default settings	GeoLocate	2022/2025			Kirk Spring		Alice Dougherty | Stephen Mason | Vaughn Shirey	0000-0002-3423-5006 | 0000-0002-3589-9699
Audubon Camp Natural History Collection	00048	AUD_HOGISL	AUD_HOGISL:00048	PreservedSpecimen		Animalia	Arthropoda	Insecta	Lepidoptera	Saturniidae	Actias	luna		Actias luna	Actias luna	(Linnaeus)	species						Augusta Me	US	United States of America	Maine	44.310624	-69.77949	11171	EPSG:4326	used GeoLocate with default settings	GeoLocate	2022/2025			Kirk Spring		Alice Dougherty | Stephen Mason | Vaughn Shirey	0000-0002-3423-5006 | 0000-0002-3589-9699
Audubon Camp Natural History Collection	00049	AUD_HOGISL	AUD_HOGISL:00049	PreservedSpecimen		Animalia	Arthropoda	Insecta	Lepidoptera	Saturniidae	Antheraea	polyphemus		Antheraea polyphemus	Antheraea polyphemus	(Cramer)	species						Augusta Me	US	United States of America	Maine	44.310624	-69.77949	11171	EPSG:4326	used GeoLocate with default settings	GeoLocate	2022/2025			Kirk Spring		Alice Dougherty | Stephen Mason | Vaughn Shirey	0000-0002-3423-5006 | 0000-0002-3589-9699
Audubon Camp Natural History Collection	00050	AUD_HOGISL	AUD_HOGISL:00050	PreservedSpecimen		Animalia	Arthropoda	Insecta	Lepidoptera	Saturniidae	Callosamia	promethea		Callosamia promethea	Callosamia promethea	(Drury)	species						Augusta Me	US	United States of America	Maine	44.310624	-69.77949	11171	EPSG:4326	used GeoLocate with default settings	GeoLocate	2022/2025			Kirk Spring		Alice Dougherty | Stephen Mason | Vaughn Shirey	0000-0002-3423-5006 | 0000-0002-3589-9699
Audubon Camp Natural History Collection	00051	AUD_HOGISL	AUD_HOGISL:00051	PreservedSpecimen		Animalia	Arthropoda	Insecta	Megaloptera	Corydalidae	Nigronia	serricornis		Nigronia serricornis	Nigronia serricornis	(Say)	species		19	6	1963	1963-06-19	Lincoln Co. Me.	US	United States of America	Maine	43.997787	-69.525759	43771	EPSG:4326	used GeoLocate with default settings	GeoLocate	2022/2025			DJ Borror	http://www.wikidata.org/entity/Q1169626
Audubon Camp Natural History Collection	00052	AUD_HOGISL	AUD_HOGISL:00052	PreservedSpecimen		Animalia	Arthropoda	Insecta	Orthoptera	Acrididae	Dissosteria			Dissosteria	Dissosteria		genus		19	8	1956	1956-08-19	Knox Co., Me.	US	United States of America	Maine	44.027299	-69.015547	50386	EPSG:4326	used GeoLocate with default settings	GeoLocate	2022/2025			DJ Borror	http://www.wikidata.org/entity/Q1169626
Audubon Camp Natural History Collection	00053	AUD_HOGISL	AUD_HOGISL:00053	PreservedSpecimen		Plantae	Tracheophyta	Magnoliopsida	Asterales	Asteraceae	Achillea	millefolium		Achillea millefolium	Achillea millefolium	Linnaeus	species		14	7	1989	1989-07-14	Hog Island near Grace's Garden	US	United States of America	Maine	43.967304	-69.425603	5421	EPSG:4326	used GeoLocate with default settings	GeoLocate	2022/2025			Annie Presler
Audubon Camp Natural History Collection	00054	AUD_HOGISL	AUD_HOGISL:00054	PreservedSpecimen		Plantae	Tracheophyta	Magnoliopsida	Asterales	Asteraceae	Tanacetum	vulgare		Tanacetum vulgare	Tanacetum vulgare	Linnaeus	species		8	8	1989	1989-08-08	Hog Island - east side of bridge	US	United States of America	Maine	43.967304	-69.425603	5421	EPSG:4326	used GeoLocate with default settings	GeoLocate	2022/2025			Annie Presler
Audubon Camp Natural History Collection	00055	AUD_HOGISL	AUD_HOGISL:00055	PreservedSpecimen		Plantae	Tracheophyta	Magnoliopsida	Ericales	Primulaceae	Lysimachia	borealis		Lysimachia borealis	Lysimachia borealis	(Linnaeus) Manns and Anderberg	species		14	7	1989	1989-07-14	Near Porthole on Hog Island	US	United States of America	Maine	43.967304	-69.425603	5421	EPSG:4326	used GeoLocate with default settings	GeoLocate	2022/2025			Annie Presler					miscellaneous collection
Audubon Camp Natural History Collection	00056	AUD_HOGISL	AUD_HOGISL:00056	PreservedSpecimen		Plantae	Tracheophyta	Magnoliopsida	Ericales	Ericaceae	Pyrola			Pyrola	Pyrola		genus		13	7	1989	1989-07-13	Hog Island	US	United States of America	Maine	43.967304	-69.425603	5421	EPSG:4326	used GeoLocate with default settings	GeoLocate	2022/2025			Annie Presler					miscellaneous collection
Audubon Camp Natural History Collection	00057	AUD_HOGISL	AUD_HOGISL:00057	PreservedSpecimen		Plantae	Tracheophyta	Magnoliopsida	Rosales	Rosaceae	Spiraea	latifolia		Spiraea latifolia	Spiraea latifolia	(Aiton) Borkhausen	species		3	8	1989	1989-08-03	Near Porthole on Hog Island	US	United States of America	Maine	43.967304	-69.425603	5421	EPSG:4326	used GeoLocate with default settings	GeoLocate	2022/2025			Annie Presler
Audubon Camp Natural History Collection	00058	AUD_HOGISL	AUD_HOGISL:00058	PreservedSpecimen		Plantae	Tracheophyta	Magnoliopsida	Fagales	Myricaceae	Myrica	pensylvanica		Myrica pensylvanica	Myrica pensylvanica	Marshall	species		10	7	1989	1989-07-10	Hog Island near Porthole path	US	United States of America	Maine	43.967304	-69.425603	5421	EPSG:4326	used GeoLocate with default settings	GeoLocate	2022/2025			Annie Presler
Audubon Camp Natural History Collection	00059	AUD_HOGISL	AUD_HOGISL:00059	PreservedSpecimen		Plantae	Tracheophyta	Magnoliopsida	Asterales	Asteraceae	Matricaria	discoidea		Matricaria discoidea	Matricaria discoidea	(Candolle) Tzvelev	species		20	7	1989	1989-07-20	Wreck Island	US	United States of America	Maine	43.91036	-69.400325	5421	EPSG:4326	used GeoLocate with default settings	GeoLocate	2022/2025			Annie Presler
Audubon Camp Natural History Collection	00060	AUD_HOGISL	AUD_HOGISL:00060	PreservedSpecimen		Plantae	Tracheophyta	Magnoliopsida	Fagales	Betulaceae	Betula	pendula		Betula pendula	Betula pendula	Roth	species		30	7	1989	1989-07-30	About ten feet S.E. of the Queen Mary Lab, on Hog Island, Medomak, Maine	US	United States of America	Maine	43.967304	-69.425603	5421	EPSG:4326	used GeoLocate with default settings	GeoLocate	2022/2025			Shawn Remis
Audubon Camp Natural History Collection	00061	AUD_HOGISL	AUD_HOGISL:00061	PreservedSpecimen		Plantae	Tracheophyta	Magnoliopsida	Oxalidales	Oxalidaceae	Oxalis	stricta		Oxalis stricta	Oxalis stricta	Linnaeus	species		3	8	1989	1989-08-03	Hog Island path near Porthole	US	United States of America	Maine	43.967304	-69.425603	5421	EPSG:4326	used GeoLocate with default settings	GeoLocate	2022/2025			Annie Presler
Audubon Camp Natural History Collection	00062	AUD_HOGISL	AUD_HOGISL:00062	PreservedSpecimen		Plantae	Tracheophyta	Magnoliopsida	Asterales	Asteraceae	Leucanthemum	vulgare		Leucanthemum vulgare	Leucanthemum vulgare	Lamarck	species		18	7	1989	1989-07-18	The northern most corner of the upper parking lot, at the Audubon Camp, Medomak, Maine.	US	United States of America	Maine	44.000637	-69.405326	301	EPSG:4326	used GeoLocate with default settings	GeoLocate	2022/2025			Shawn Remis
Audubon Camp Natural History Collection	00063	AUD_HOGISL	AUD_HOGISL:00063	PreservedSpecimen		Plantae	Tracheophyta	Magnoliopsida	Dipsacales	Adoxaceae	Sambucus	nigra	canadensis	Sambucus nigra	Sambucus nigra canadensis	(Linnaeus) Bolli	subspecies		4	8	1989	1989-08-04	On the side lawn of Mr. Lincoln Davis house, on Town Landing road, Medomak, Maine.	US	United States of America	Maine	44.000637	-69.405326	301	EPSG:4326	used GeoLocate with default settings	GeoLocate	2022/2025			Shawn Remis
Audubon Camp Natural History Collection	00064	AUD_HOGISL	AUD_HOGISL:00064	PreservedSpecimen		Plantae	Tracheophyta	Magnoliopsida	Fagales	Betulaceae	Corylus	cornuta		Corylus cornuta	Corylus cornuta	Marshall	species		4	8	1989	1989-08-04	West side of Keene Neck road, 1/4 mile from the Audubon Camp, Medomak, Maine	US	United States of America	Maine	43.997026	-69.411159	301	EPSG:4326	used GeoLocate with default settings	GeoLocate	2022/2025			Shawn Remis
Audubon Camp Natural History Collection	00065	AUD_HOGISL	AUD_HOGISL:00065	PreservedSpecimen		Plantae	Tracheophyta	Magnoliopsida	Caryophyllales	Amaranthaceae	Atriplex	patula		Atriplex patula	Atriplex patula	Linnaeus	species		3	8			Wreck Island	US	United States of America	Maine	43.91036	-69.400325	5421	EPSG:4326	used GeoLocate with default settings	GeoLocate	2022/2025			Annie Presler					Collected August 8. Year of collection is unknown.
Audubon Camp Natural History Collection	00066	AUD_HOGISL	AUD_HOGISL:00066	PreservedSpecimen		Plantae	Tracheophyta	Magnoliopsida	Ericales	Balsaminaceae	Impatiens	capensis		Impatiens capensis	Impatiens capensis	Meerburgh	species		18	7	1989	1989-07-18	The northern most corner of the upper parking lot, at the Audubon Camp, Medomak, Maine.	US	United States of America	Maine	44.000637	-69.405326	301	EPSG:4326	used GeoLocate with default settings	GeoLocate	2022/2025			Shawn Remis
Audubon Camp Natural History Collection	00067	AUD_HOGISL	AUD_HOGISL:00067	PreservedSpecimen		Plantae	Tracheophyta	Magnoliopsida	Asterales	Asteraceae	Cirsium			Cirsium	Cirsium		genus		18	7	1989	1989-07-18	In the field between the boat house and the Visitor Center, at the Audubon Camp, Medomak, Maine.	US	United States of America	Maine	44.000637	-69.405326	301	EPSG:4326	used GeoLocate with default settings	GeoLocate	2022/2025			Shawn Remis
Audubon Camp Natural History Collection	00068	AUD_HOGISL	AUD_HOGISL:00068	PreservedSpecimen		Plantae	Tracheophyta	Magnoliopsida	Apiales	Araliaceae	Aralia	nudicaulis		Aralia nudicaulis	Aralia nudicaulis	Linnaeus	species		30	7	1989	1989-07-30	West side of Keene Neck road, 1/4 mile from the Audubon Camp, Medomak, Maine	US	United States of America	Maine	43.997026	-69.411159	301	EPSG:4326	used GeoLocate with default settings	GeoLocate	2022/2025			Shawn Remis		Grace Bommarito
Audubon Camp Natural History Collection	00069	AUD_HOGISL	AUD_HOGISL:00069	PreservedSpecimen		Plantae	Tracheophyta	Magnoliopsida	Gentianales	Apocynaceae	Asclepias	syriaca		Asclepias syriaca	Asclepias syriaca	Linnaeus	species		25	7	1989	1989-07-25	About fifteen feet N.E. of the boat house, at the Audubon Camp, Medomak, Maine.	US	United States of America	Maine	44.000637	-69.405326	301	EPSG:4326	used GeoLocate with default settings	GeoLocate	2022/2025			Shawn Remis
Audubon Camp Natural History Collection	00070	AUD_HOGISL	AUD_HOGISL:00070	PreservedSpecimen		Plantae	Tracheophyta	Magnoliopsida	Alismatales	Alismataceae	Sagittaria	latifolia		Sagittaria latifolia	Sagittaria latifolia	Willdenow	species		3	8	1989	1989-08-03	Mainland pond	US	United States of America	Maine	43.967304	-69.425603	5421	EPSG:4326	used GeoLocate with default settings	GeoLocate	2022/2025			Annie Presler
Audubon Camp Natural History Collection	00071	AUD_HOGISL	AUD_HOGISL:00071	PreservedSpecimen		Plantae	Tracheophyta	Magnoliopsida	Ericales	Ericaceae	Vaccinium			Vaccinium	Vaccinium		genus		11	7	1989	1989-07-11	Meadow (SE Section)	US	United States of America	Maine	43.967304	-69.425603	5421	EPSG:4326	used GeoLocate with default settings	GeoLocate	2022/2025			Annie Presler
Audubon Camp Natural History Collection	00072	AUD_HOGISL	AUD_HOGISL:00072	PreservedSpecimen		Plantae	Tracheophyta	Magnoliopsida	Boraginales	Boraginaceae	Symphytum	officinale		Symphytum officinale	Symphytum officinale	Linnaeus	species		8	8	1989	1989-08-08	Hog Island along side of Bridge	US	United States of America	Maine	43.967304	-69.425603	5421	EPSG:4326	used GeoLocate with default settings	GeoLocate	2022/2025			Annie Presler
Audubon Camp Natural History Collection	00073	AUD_HOGISL	AUD_HOGISL:00073	PreservedSpecimen		Plantae	Tracheophyta	Polypodiopsida	Polypodiales	Thelypteridaceae	Thelypteris	noveboracensis		Thelypteris noveboracensis	Thelypteris noveboracensis	(Linnaeus) Nieuwland	species		22	6	1989	1989-06-22	Porthole Cove, Hog Is. Lincoln Co., Me.	US	United States of America	Maine	43.967304	-69.425603	5421	EPSG:4326	used GeoLocate with default settings	GeoLocate	2022/2025			Anne Hallowell
Audubon Camp Natural History Collection	00074	AUD_HOGISL	AUD_HOGISL:00074	PreservedSpecimen		Plantae	Tracheophyta	Magnoliopsida	Lamiales	Lamiaceae	Mentha	arvensis		Mentha arvensis	Mentha arvensis	Linnaeus	species		11	8	1989	1989-08-11	In a garden on the east side of the Bridge, on Hog Island, Medomak, Maine.	US	United States of America	Maine	43.967304	-69.425603	5421	EPSG:4326	used GeoLocate with default settings	GeoLocate	2022/2025			Shawn Remis		Grace Bommarito
Audubon Camp Natural History Collection	00075	AUD_HOGISL	AUD_HOGISL:00075	PreservedSpecimen		Plantae	Tracheophyta	Magnoliopsida	Asterales	Asteraceae	Medeola	virginiana		Medeola virginiana	Medeola virginiana	Linnaeus	species		11	8	1989	1989-08-11	On the side lawn of Mr. Lincoln Davis house, on Town Landing road, Medomak, Maine.	US	United States of America	Maine	44.000637	-69.405326	301	EPSG:4326	used GeoLocate with default settings	GeoLocate	2022/2025			Shawn Remis
Audubon Camp Natural History Collection	00076	AUD_HOGISL	AUD_HOGISL:00076	PreservedSpecimen		Plantae	Tracheophyta	Magnoliopsida	Rosales	Urticaceae	Urtica			Urtica	Urtica		genus		18	7	1989	1989-07-18	Between the boat house and the Visitor Center, at the Audobon Camp, Medomak, Maine.	US	United States of America	Maine	44.000637	-69.405326	301	EPSG:4326	used GeoLocate with default settings	GeoLocate	2022/2025			Shawn Remis
Audubon Camp Natural History Collection	00077	AUD_HOGISL	AUD_HOGISL:00077	PreservedSpecimen		Plantae	Tracheophyta	Magnoliopsida	Asterales	Asteracae	Conyza	canadensis		Conyza canadensis	Conyza canadensis	(Linnaeus) Cronquist	species		14	8	2017	2017-08-14	Hog Island, east side of Peninsula near buildings	US	United States of America	Maine	43.967304	-69.425603	5421	EPSG:4326	used GeoLocate with default settings	GeoLocate	2022/2025			Jamie W. Johnson
Audubon Camp Natural History Collection	00078	AUD_HOGISL	AUD_HOGISL:00078	PreservedSpecimen		Plantae	Tracheophyta	Magnoliopsida	Myrtales	Onagraceae	Chamerion	angustifolium		Chamerion angustifolium	Chamerion angustifolium	(Linnaeus) Holub	species		4	8	1989	1989-08-04	Along the side of the parking lot near the public boat launch, Medomak, Maine.	US	United States of America	Maine	44.000637	-69.405326	301	EPSG:4326	used GeoLocate with default settings	GeoLocate	2022/2025			Shawn Remis
Audubon Camp Natural History Collection	00079	AUD_HOGISL	AUD_HOGISL:00079	PreservedSpecimen		Plantae	Tracheophyta	Magnoliopsida	Ericales	Ericaceae	Vaccinium			Vaccinium	Vaccinium		genus		30	7	1989	1989-07-30	West side of Keene Neck road, 1/4 mile from the Audubon Camp, Medomak, Maine	US	United States of America	Maine	43.997026	-69.411159	301	EPSG:4326	used GeoLocate with default settings	GeoLocate	2022/2025			Shawn Remis
Audubon Camp Natural History Collection	00080	AUD_HOGISL	AUD_HOGISL:00080	PreservedSpecimen		Plantae	Tracheophyta	Magnoliopsida	Rosales	Rosaceae	Rosa	carolina		Rosa carolina	Rosa carolina	Linnaeus	species		13	7	1989	1989-07-13	Meadow on mainland	US	United States of America	Maine	43.967304	-69.425603	5421	EPSG:4326	used GeoLocate with default settings	GeoLocate	2022/2025			Annie Presler
Audubon Camp Natural History Collection	00081	AUD_HOGISL	AUD_HOGISL:00081	PreservedSpecimen		Plantae	Tracheophyta	Magnoliopsida	Brassicales	Brassicaceae	Capsella	bursa-pastoris		Capsella bursa-pastoris	Capsella bursa-pastoris	(Linnaeus) Medikus	species		2	8	1989	1989-08-02	Wreck Island	US	United States of America	Maine	43.91036	-69.400325	5421	EPSG:4326	used GeoLocate with default settings	GeoLocate	2022/2025			Annie Presler
Audubon Camp Natural History Collection	00082	AUD_HOGISL	AUD_HOGISL:00082	PreservedSpecimen		Plantae	Tracheophyta	Magnoliopsida	Lamiales	Lamiaceae	Mentha	spicata		Mentha spicata	Mentha spicata	Linnaeus	species		8	8	1989	1989-08-08	Hog Island, East side of galley	US	United States of America	Maine	43.967304	-69.425603	5421	EPSG:4326	used GeoLocate with default settings	GeoLocate	2022/2025			Annie Presler
Audubon Camp Natural History Collection	00083	AUD_HOGISL	AUD_HOGISL:00083	PreservedSpecimen		Plantae	Tracheophyta	Magnoliopsida	Rosales	Rosaceae	Fragaria			Fragaria	Fragaria		genus		11	7	1989	1989-07-11	Meadow (SE Section)	US	United States of America	Maine	43.967304	-69.425603	5421	EPSG:4326	used GeoLocate with default settings	GeoLocate	2022/2025			Annie Presler
Audubon Camp Natural History Collection	00084	AUD_HOGISL	AUD_HOGISL:00084	PreservedSpecimen		Plantae	Tracheophyta	Polypodiopsida	Polypodiales	Athyriaceae	Athyrium	filix-femina		Athyrium filix-femina	Athyrium filix-femina	(Linnaeus) Roth	species		4	7	1976	1976-07-04	Beside porthole, Hog Island, Lincoln Co., Me.	US	United States of America	Maine	43.967304	-69.425603	5421	EPSG:4326	used GeoLocate with default settings	GeoLocate	2022/2025			A. Hallowell
Audubon Camp Natural History Collection	00085	AUD_HOGISL	AUD_HOGISL:00085	PreservedSpecimen		Plantae	Tracheophyta	Magnoliopsida	Lamiales	Plantaginaceae	Plantago	lanceolata		Plantago lanceolata	Plantago lanceolata	Linnaeus	species		17	7	1989	1989-07-17	Hog Island	US	United States of America	Maine	43.967304	-69.425603	5421	EPSG:4326	used GeoLocate with default settings	GeoLocate	2022/2025			Annie Presler
Audubon Camp Natural History Collection	00086	AUD_HOGISL	AUD_HOGISL:00086	PreservedSpecimen		Plantae	Tracheophyta	Magnoliopsida	Lamiales	Plantaginaceae	Plantago	major		Plantago major	Plantago major	Linnaeus	species		14	7	1989	1989-07-14	Hog Island along path near Porthole	US	United States of America	Maine	43.967304	-69.425603	5421	EPSG:4326	used GeoLocate with default settings	GeoLocate	2022/2025			Annie Presler
Audubon Camp Natural History Collection	00087	AUD_HOGISL	AUD_HOGISL:00087	PreservedSpecimen		Plantae	Tracheophyta	Magnoliopsida	Lamiales	Scrophulariaceae	Verbascum	thapsus		Verbascum thapsus	Verbascum thapsus	Linnaeus	species		15	8	1989	1989-08-15	Harbor Island	US	United States of America	Maine	43.908138	-69.38088	5421	EPSG:4326	used GeoLocate with default settings	GeoLocate	2022/2025			Annie Presler
Audubon Camp Natural History Collection	00088	AUD_HOGISL	AUD_HOGISL:00088	PreservedSpecimen		Plantae	Tracheophyta	Magnoliopsida	Asterales	Asteraceae	Taraxacum	officinale		Taraxacum officinale	Taraxacum officinale	Wiggers	species		3	8	1989	1989-08-03	Hog Island in lawn area	US	United States of America	Maine	43.967304	-69.425603	5421	EPSG:4326	used GeoLocate with default settings	GeoLocate	2022/2025			Annie Presler
Audubon Camp Natural History Collection	00089	AUD_HOGISL	AUD_HOGISL:00089	PreservedSpecimen		Plantae	Tracheophyta	Magnoliopsida	Gentianales	Apocynaceae	Asclepias	syriaca		Asclepias syriaca	Asclepias syriaca	Linnaeus	species		3	8	1989	1989-08-03	Meadow on mainland	US	United States of America	Maine	43.967304	-69.425603	5421	EPSG:4326	used GeoLocate with default settings	GeoLocate	2022/2025			Annie Presler
Audubon Camp Natural History Collection	00090	AUD_HOGISL	AUD_HOGISL:00090	PreservedSpecimen		Plantae	Tracheophyta	Polypodiopsida	Equisetales	Equisetaceae	Equisetum	sylvaticum		Equisetum sylvaticum	Equisetum sylvaticum	Linnaeus	species		2	8	1989	1989-08-02	Hog Island path near east of Porthole	US	United States of America	Maine	43.908138	-69.38088	5421	EPSG:4326	used GeoLocate with default settings	GeoLocate	2022/2025			Annie Presler
Audubon Camp Natural History Collection	00091	AUD_HOGISL	AUD_HOGISL:00091	PreservedSpecimen		Plantae	Tracheophyta	Magnoliopsida	Fabales	Fabaceae	Robinia	pseudoacacia		Robinia pseudoacacia	Robinia pseudoacacia	Linnaeus	species		30	7	1989	1989-07-30	Next to the N.W. corner of the Visitor Center, at the Audubon Camp, Medomak, Maine.	US	United States of America	Maine	44.000637	-69.405326	301	EPSG:4326	used GeoLocate with default settings	GeoLocate	2022/2025			Shawn Remis
Audubon Camp Natural History Collection	00092	AUD_HOGISL	AUD_HOGISL:00092	PreservedSpecimen		Plantae	Tracheophyta	Magnoliopsida	Fabales	Fagaceae	Quercus	rubra		Quercus rubra	Quercus rubra	Linnaeus	species		30	7	1989	1989-07-30	West side of Keene Neck road, 1/4 mile from the Audubon Camp, Medomak, Maine	US	United States of America	Maine	43.997026	-69.411159	301	EPSG:4326	used GeoLocate with default settings	GeoLocate	2022/2025			Shawn Remis
Audubon Camp Natural History Collection	00093	AUD_HOGISL	AUD_HOGISL:00093	PreservedSpecimen		Plantae	Tracheophyta	Magnoliopsida	Sapindales	Sapindaceae	Acer	rubrum		Acer rubrum	Acer rubrum	Linnaeus	species		30	7	1989	1989-07-30	West side of Keene Neck road, 1/4 mile from the Audubon Camp, Medomak, Maine	US	United States of America	Maine	43.997026	-69.411159	301	EPSG:4326	used GeoLocate with default settings	GeoLocate	2022/2025			Shawn Remis
Audubon Camp Natural History Collection	00094	AUD_HOGISL	AUD_HOGISL:00094	PreservedSpecimen		Plantae	Tracheophyta	Magnoliopsida	Sapindales	Sapindaceae	Acer			Acer	Acer		genus		30	7	1989	1989-07-30	West side of Keene Neck road, 1/4 mile from the Audubon Camp, Medomak, Maine	US	United States of America	Maine	43.997026	-69.411159	301	EPSG:4326	used GeoLocate with default settings	GeoLocate	2022/2025			Shawn Remis
Audubon Camp Natural History Collection	00095	AUD_HOGISL	AUD_HOGISL:00095	PreservedSpecimen		Plantae	Tracheophyta	Magnoliopsida	Oxalidales	Oxalidaceae	Oxalis			Oxalis	Oxalis		genus		11	8	1989	1989-08-11	About twenty feet N.W. of the boat house, at the Audubon Camp, Medomak, Maine.	US	United States of America	Maine	44.000637	-69.405326	301	EPSG:4326	used GeoLocate with default settings	GeoLocate	2022/2025			Shawn Remis
Audubon Camp Natural History Collection	00096	AUD_HOGISL	AUD_HOGISL:00096	PreservedSpecimen		Plantae	Tracheophyta	Magnoliopsida	Fagales	Myricaceae	Morella	pensylvanica		Morella pensylvanica	Morella pensylvanica	(Marshall) Govaerts	species		18	7	1989	1989-07-18	About ten feet S.E. of the Queen Mary Lab, on Hog Island, Medomak, Maine	US	United States of America	Maine	43.967304	-69.425603	5421	EPSG:4326	used GeoLocate with default settings	GeoLocate	2022/2025			Shawn Remis
Audubon Camp Natural History Collection	00097	AUD_HOGISL	AUD_HOGISL:00097	PreservedSpecimen		Plantae	Tracheophyta	Magnoliopsida	Fabales	Fabaceae	Trifolium	aureum		Trifolium aureum	Trifolium aureum	Pollich	species		4	8	1989	1989-08-04	Along the side of the parking lot near the public boat launch, Medomak, Maine.	US	United States of America	Maine	44.000637	-69.405326	301	EPSG:4326	used GeoLocate with default settings	GeoLocate	2022/2025			Shawn Remis
Audubon Camp Natural History Collection	00098	AUD_HOGISL	AUD_HOGISL:00098	PreservedSpecimen		Plantae	Tracheophyta	Magnoliopsida	Rosales	Rosaceae	Fragaria	virginiana		Fragaria virginiana	Fragaria virginiana	Miller	species		4	8	1989	1989-08-04	Along the side of the parking lot near the public boat launch, Medomak, Maine.	US	United States of America	Maine	44.000637	-69.405326	301	EPSG:4326	used GeoLocate with default settings	GeoLocate	2022/2025			Shawn Remis
Audubon Camp Natural History Collection	00099	AUD_HOGISL	AUD_HOGISL:00099	PreservedSpecimen		Plantae	Tracheophyta	Magnoliopsida	Asparagales	Amaryllidaceae	Allium	schoenoprasum		Allium schoenoprasum	Allium schoenoprasum	Linnaeus	species		25	7	1989	1989-07-25	In a garden on the east side of the Bridge, on Hog Island, Medomak, Maine.	US	United States of America	Maine	43.967304	-69.425603	5421	EPSG:4326	used GeoLocate with default settings	GeoLocate	2022/2025			Shawn Remis
Audubon Camp Natural History Collection	00100	AUD_HOGISL	AUD_HOGISL:00100	PreservedSpecimen		Plantae	Tracheophyta	Magnoliopsida	Cornales	Cornaceae	Cornus	canadensis		Cornus canadensis	Cornus canadensis	Linnaeus	species		18	7	1989	1989-07-18	About ten feet N.E. of the Fo'c's'le, on Hog Island, Medomak, Maine.	US	United States of America	Maine	43.967304	-69.425603	5421	EPSG:4326	used GeoLocate with default settings	GeoLocate	2022/2025			Shawn Remis
Audubon Camp Natural History Collection	00101	AUD_HOGISL	AUD_HOGISL:00101	PreservedSpecimen		Plantae	Tracheophyta	Magnoliopsida	Myrtales	Onagraceae	Oenothera	biennis		Oenothera biennis	Oenothera biennis	Linnaeus	species		17	7	1989	1989-07-17	S.E. side of the Bridge, on Hog Island, Medomak, Maine.	US	United States of America	Maine	43.967304	-69.425603	5421	EPSG:4326	used GeoLocate with default settings	GeoLocate	2022/2025			Shawn Remis		Grace Bommarito
Audubon Camp Natural History Collection	00102	AUD_HOGISL	AUD_HOGISL:00102	PreservedSpecimen		Plantae	Tracheophyta	Magnoliopsida	Fabales	Fabaceae	Trifolium	repens		Trifolium repens	Trifolium repens	Linnaeus	species		4	8	1989	1989-08-04	N.E. side of the Port Hole, on Hog Island, Medomak, Maine.	US	United States of America	Maine	43.967304	-69.425603	5421	EPSG:4326	used GeoLocate with default settings	GeoLocate	2022/2025			Shawn Remis
Audubon Camp Natural History Collection	00103	AUD_HOGISL	AUD_HOGISL:00103	PreservedSpecimen		Plantae	Tracheophyta	Magnoliopsida	Asterales	Asteraceae	Arctium	lappa		Arctium lappa	Arctium lappa	Linnaeus	species		11	8	1989	1989-08-11	N.W. side of the boat house, at the Audubon Camp, Medomak Maine.	US	United States of America	Maine	44.000637	-69.405326	301	EPSG:4326	used GeoLocate with default settings	GeoLocate	2022/2025			Shawn Remis
Audubon Camp Natural History Collection	00104	AUD_HOGISL	AUD_HOGISL:00104	PreservedSpecimen		Plantae	Tracheophyta	Magnoliopsida	Rosales	Rosaceae	Rosa			Rosa	Rosa		genus		18	7	1989	1989-07-18	Four feet N.E. of a pond, located between the Visitor Center and boat house, at the Audubon Camp, Medomak, Maine.	US	United States of America	Maine	44.000637	-69.405326	301	EPSG:4326	used GeoLocate with default settings	GeoLocate	2022/2025			Shawn Remis
Audubon Camp Natural History Collection	00105	AUD_HOGISL	AUD_HOGISL:00105	PreservedSpecimen		Plantae	Tracheophyta	Magnoliopsida	Asterales	Asteraceae	Solidago	odora		Solidago odora	Solidago odora	Aiton	species		4	8	1989	1989-08-04	Along the side of the parking lot near the public boat launch, Medomak, Maine.	US	United States of America	Maine	44.000637	-69.405326	301	EPSG:4326	used GeoLocate with default settings	GeoLocate	2022/2025			Shawn Remis
Audubon Camp Natural History Collection	00106	AUD_HOGISL	AUD_HOGISL:00106	PreservedSpecimen		Plantae	Tracheophyta	Magnoliopsida	Rosales	Rosaceae	Pyrus	malus		Pyrus malus	Pyrus malus	Linnaeus	species						About ten feet S.W. of the Fish House, on Hog Island, Medomak, Maine.	US	United States of America	Maine	43.967304	-69.425603	5421	EPSG:4326	used GeoLocate with default settings	GeoLocate	2022/2025			Shawn Remis
Audubon Camp Natural History Collection	00107	AUD_HOGISL	AUD_HOGISL:00107	PreservedSpecimen		Plantae	Tracheophyta	Magnoliopsida	Sapindales	Anacardiaceae	Rhus	typhina		Rhus typhina	Rhus typhina	Linnaeus	species						About ten feet N.W. of the boat house, at the Audubon Camp, Medomak, Maine.	US	United States of America	Maine	44.000637	-69.405326	301	EPSG:4326	used GeoLocate with default settings	GeoLocate	2022/2025			Shawn Remis
Audubon Camp Natural History Collection	00108	AUD_HOGISL	AUD_HOGISL:00108	PreservedSpecimen		Plantae	Tracheophyta	Magnoliopsida	Rosales	Rosaceae	Rubus			Rubus	Rubus		genus		11	7			Meadow on mainland near pumphouse	US	United States of America	Maine	43.967304	-69.425603	5421	EPSG:4326	used GeoLocate with default settings	GeoLocate	2022/2025			Annie Presler					Collected July 11. Year of collection is unknown.
Audubon Camp Natural History Collection	00109	AUD_HOGISL	AUD_HOGISL:00109	PreservedSpecimen		Plantae	Tracheophyta	Magnoliopsida	Poales	Typhaceae	Typha	angustifolia		Typha angustifolia	Typha angustifolia	Linnaeus	species		3	8	1989	1989-08-03	Hog Island Mainland Pond	US	United States of America	Maine	43.967304	-69.425603	5421	EPSG:4326	used GeoLocate with default settings	GeoLocate	2022/2025			Annie Presler
Audubon Camp Natural History Collection	00110	AUD_HOGISL	AUD_HOGISL:00110	PreservedSpecimen		Plantae	Tracheophyta	Magnoliopsida	Fabales	Fabaceae	Trifolium	aureum		Trifolium aureum	Trifolium aureum	Pollich	species		10	7	1989	1989-07-10	Meadow at mainland	US	United States of America	Maine	43.967304	-69.425603	5421	EPSG:4326	used GeoLocate with default settings	GeoLocate	2022/2025			Annie Presler
Audubon Camp Natural History Collection	00111	AUD_HOGISL	AUD_HOGISL:00111	PreservedSpecimen		Plantae	Tracheophyta	Polypodiopsida	Ophioglossales	Ophioglossaceae	Ophioglossum	vulgatum		Ophioglossum vulgatum	Ophioglossum vulgatum	Linnaeus	species		14	7	1976	1976-07-14	Center trail marsh, Hog Island, Lincoln Co., Me.	US	United States of America	Maine	43.967304	-69.425603	5421	EPSG:4326	used GeoLocate with default settings	GeoLocate	2022/2025			A. Hallowell
Audubon Camp Natural History Collection	00112	AUD_HOGISL	AUD_HOGISL:00112	PreservedSpecimen		Plantae	Tracheophyta	Polypodiopsida	Polypodiales	Dryopteridaceae	Dryopteris	cristata		Dryopteris cristata	Dryopteris cristata	(Linnaeus) gray	species			8	1989	1989-08	Center Trail Bog, Hog Is., Lincoln Co, ME.	US	United States of America	Maine	43.967304	-69.425603	5421	EPSG:4326	used GeoLocate with default settings	GeoLocate	2022/2025			Anne Hallowell
Audubon Camp Natural History Collection	00113	AUD_HOGISL	AUD_HOGISL:00113	PreservedSpecimen		Plantae	Tracheophyta	Magnoliopsida	Rosales	Rosaceae	Rubus	idaeus		Rubus idaeus	Rubus idaeus	Linnaeus	species		3	8	1989	1989-08-03	Wreck Island	US	United States of America	Maine	43.91036	-69.400325	5421	EPSG:4326	used GeoLocate with default settings	GeoLocate	2022/2025			Annie Presler
Audubon Camp Natural History Collection	00114	AUD_HOGISL	AUD_HOGISL:00114	PreservedSpecimen		Plantae	Tracheophyta	Magnoliopsida	Malpighiales	Hypericaceae	Hypericum			Hypericum	Hypericum		genus		16	7	1989	1989-07-16	meadow on mainland	US	United States of America	Maine	43.967304	-69.425603	5421	EPSG:4326	used GeoLocate with default settings	GeoLocate	2022/2025			Annie Presler
Audubon Camp Natural History Collection	00115	AUD_HOGISL	AUD_HOGISL:00115	PreservedSpecimen		Plantae	Tracheophyta	Magnoliopsida	Malpighiales	Hypericaceae	Hypericum			Hypericum	Hypericum		genus		3	8	1989	1989-08-03	meadow on mainland	US	United States of America	Maine	43.967304	-69.425603	5421	EPSG:4326	used GeoLocate with default settings	GeoLocate	2022/2025			Annie Presler
Audubon Camp Natural History Collection	00116	AUD_HOGISL	AUD_HOGISL:00116	PreservedSpecimen		Plantae	Tracheophyta	Polypodiopsida	Polypodiales	Dennstaedtiaceae	Dennstaedtia	punctilobula		Dennstaedtia punctilobula	Dennstaedtia punctilobula	(Michaux) Moore	species		14	7	1976	1976-07-14	Porthole Cove, Hog Is. Lincoln Co., Me.	US	United States of America	Maine	43.967304	-69.425603	5421	EPSG:4326	used GeoLocate with default settings	GeoLocate	2022/2025			A. Hallowell
Audubon Camp Natural History Collection	00117	AUD_HOGISL	AUD_HOGISL:00117	PreservedSpecimen		Plantae	Tracheophyta	Polypodiopsida	Osmundales	Osmundaceae	Osmunda	claytoniana		Osmunda claytoniana	Osmunda claytoniana	Linnaeus	species		22	6	1978	1978-06-22	Nash Field, Audubon Camp in Maine, Mainland, Lincoln Co, Me.	US	United States of America	Maine	43.967304	-69.425603	5421	EPSG:4326	used GeoLocate with default settings	GeoLocate	2022/2025			Anne Hallowell
Audubon Camp Natural History Collection	00118	AUD_HOGISL	AUD_HOGISL:00118	PreservedSpecimen		Plantae	Tracheophyta	Polypodiopsida	Polypodiales	Cystopteridaceae	Gymnocarpium	dryopteris		Gymnocarpium dryopteris	Gymnocarpium dryopteris	(Linnaeus) Newman	species		14	7	1976	1976-07-14	Old Chimney, Bingham Cottages, Hog Island, Lincoln Co., Me.	US	United States of America	Maine	43.967304	-69.425603	5421	EPSG:4326	used GeoLocate with default settings	GeoLocate	2022/2025			A. Hallowell
Audubon Camp Natural History Collection	00119	AUD_HOGISL	AUD_HOGISL:00119	PreservedSpecimen		Plantae	Tracheophyta	Polypodiopsida	Polypodiales	Cystopteridaceae	Botrychium	lunaria		Botrychium lunaria	Botrychium lunaria	(Linnaeus) Swartz	species		14	7	1981	1981-07-14	St. Mary's Island, Quebec	CA	Canada	Quebec	50.310613	-59.65417	5421	EPSG:4326	used GeoLocate with default settings	GeoLocate	2022/2025			A. Hallowell				growing on sandy seabeach and within edge Empetrium nigrum
Audubon Camp Natural History Collection	00120	AUD_HOGISL	AUD_HOGISL:00120	PreservedSpecimen		Plantae	Tracheophyta	Polypodiopsida	Polypodiales	Polypodiaceae	Polypodium	virginianum		Polypodium virginianum	Polypodium virginianum	Linnaeus	species		14	7	1976	1976-07-14	Lincoln Co. Me.	US	United States of America	Maine	43.997787	-69.525759	43771	EPSG:4326	used GeoLocate with default settings	GeoLocate	2022/2025			A. Hallowell
Audubon Camp Natural History Collection	00121	AUD_HOGISL	AUD_HOGISL:00121	PreservedSpecimen		Plantae	Tracheophyta	Polypodiopsida	Polypodiales	Cystopteridaceae	Cystopteris	fragilis		Cystopteris fragilis	Cystopteris fragilis	(Linnaeus) Bernhardi	species		6	7	1978	1978-07-06	Muscongus Brook, Lincoln Co, Me	US	United States of America	Maine	43.969526	-69.443381	301	EPSG:4326	used GeoLocate with default settings	GeoLocate	2022/2025			Grace Bommarito
Audubon Camp Natural History Collection	00122	AUD_HOGISL	AUD_HOGISL:00122	PreservedSpecimen		Plantae	Tracheophyta	Polypodiopsida	Polypodiales	Onocleaceae	Onoclea	sensibilis		Onoclea sensibilis	Onoclea sensibilis	Linnaeus	species		14	7	1976	1976-07-14	along Porthole Cove Trail, Hog Is., Lincoln Co., Me.	US	United States of America	Maine	43.967304	-69.425603	5421	EPSG:4326	used GeoLocate with default settings	GeoLocate	2022/2025			A. Hallowell
Audubon Camp Natural History Collection	00123	AUD_HOGISL	AUD_HOGISL:00123	PreservedSpecimen		Plantae	Tracheophyta	Polypodiopsida	Polypodiales	Thelypteridaceae	Phegopteris	connectilis		Phegopteris connectilis	Phegopteris connectilis	(Michaux) Watt	species		4	7	1976	1976-07-04	E. trail, near Sewage Lagoon, Hog Island, Lincoln Co., Me	US	United States of America	Maine	43.967304	-69.425603	5421	EPSG:4326	used GeoLocate with default settings	GeoLocate	2022/2025			A. Hallowell
Audubon Camp Natural History Collection	00124	AUD_HOGISL	AUD_HOGISL:00124	PreservedSpecimen		Plantae	Tracheophyta	Polypodiopsida	Polypodiales	Thelypteridaceae	Thelypteris	palustris		Thelypteris palustris	Thelypteris palustris	(Salisbury) Schott	species		4	7	1976	1976-07-04	Indian Cove, Hog Island, Lincoln Co., Me.	US	United States of America	Maine	43.967304	-69.425603	5421	EPSG:4326	used GeoLocate with default settings	GeoLocate	2022/2025			A. Hallowell
Audubon Camp Natural History Collection	00125	AUD_HOGISL	AUD_HOGISL:00125	PreservedSpecimen		Plantae	Tracheophyta	Polypodiopsida	Polypodiales	Dennstaedtiaceae	Pteridium	aquilinum		Pteridium aquilinum	Pteridium aquilinum	(Linnaeus) Kuhn	species		22	6	1978	1978-06-22	Hog Island, Lincoln Co, Maine	US	United States of America	Maine	43.967304	-69.425603	5421	EPSG:4326	used GeoLocate with default settings	GeoLocate	2022/2025			Anne Hallowell
Audubon Camp Natural History Collection	00126	AUD_HOGISL	AUD_HOGISL:00126	PreservedSpecimen		Plantae	Tracheophyta	Magnoliopsida	Asterales	Asteraceae	Sonchus			Sonchus	Sonchus		genus		14	8	2017	2017-08-14	Hog Island, east side of Peninsula near buildings	US	United States of America	Maine	43.967304	-69.425603	5421	EPSG:4326	used GeoLocate with default settings	GeoLocate	2022/2025			Jamie W. Johnson
Audubon Camp Natural History Collection	00127	AUD_HOGISL	AUD_HOGISL:00127	PreservedSpecimen		Plantae	Tracheophyta	Magnoliopsida	Lamiales	Lamiaceae	Prunella	vulgaris		Prunella vulgaris	Prunella vulgaris	Linnaeus	species		14	8	2017	2017-08-14	Hog Island, east side of Peninsula near buildings	US	United States of America	Maine	43.967304	-69.425603	5421	EPSG:4326	used GeoLocate with default settings	GeoLocate	2022/2025			Gabrielle M Richards
Audubon Camp Natural History Collection	00128	AUD_HOGISL	AUD_HOGISL:00128	PreservedSpecimen		Plantae	Tracheophyta	Magnoliopsida	Liliales	Lilaceae	Maianthemum	canadense		Maianthemum canadense	Maianthemum canadense	Desfontaines	species		14	8	2017	2017-08-14	Hog Island, east side of Peninsula near buildings	US	United States of America	Maine	43.967304	-69.425603	5421	EPSG:4326	used GeoLocate with default settings	GeoLocate	2022/2025			Gabrielle M Richards
Audubon Camp Natural History Collection	00129	AUD_HOGISL	AUD_HOGISL:00129	PreservedSpecimen		Plantae	Tracheophyta	Magnoliopsida	Asterales	Asteraceae	Euthamia	graminifolia		Euthamia graminifolia	Euthamia graminifolia	(Linnaeus) Nuttall	species		14	8	2017	2017-08-14	Hog Island, east side of Peninsula near buildings	US	United States of America	Maine	43.967304	-69.425603	5421	EPSG:4326	used GeoLocate with default settings	GeoLocate	2022/2025			Jamie W. Johnson
Audubon Camp Natural History Collection	00130	AUD_HOGISL	AUD_HOGISL:00130	PreservedSpecimen		Plantae	Tracheophyta	Magnoliopsida	Rosales	Rosaceae	Spiraea	tomentosa		Spiraea tomentosa	Spiraea tomentosa	Linnaeus	species		14	8	2017	2017-08-14	Hog Island, east side of Peninsula near buildings	US	United States of America	Maine	43.967304	-69.425603	5421	EPSG:4326	used GeoLocate with default settings	GeoLocate	2022/2025			Sharon S. Richards
Audubon Camp Natural History Collection	00131	AUD_HOGISL	AUD_HOGISL:00131	PreservedSpecimen		Plantae	Tracheophyta	Polypodiopsida	Polypodiales	Dryopteridaceae	Dryopteris	cristata		Dryopteris cristata	Dryopteris cristata	(Linnaeus) gray	species		22	6	1978	1978-06-22	Center Trail Bog, Hog Is., Lincoln Co, ME.	US	United States of America	Maine	43.967304	-69.425603	5421	EPSG:4326	used GeoLocate with default settings	GeoLocate	2022/2025			Anne Hallowell
Audubon Camp Natural History Collection	00132	AUD_HOGISL	AUD_HOGISL:00132	PreservedSpecimen		Plantae	Tracheophyta	Magnoliopsida	Fagales	Myricaceae	Comptonia	peregrina		Comptonia peregrina	Comptonia peregrina	(Linnaeus) Gmelin	species		25	7	1989	1989-07-25	About 25 feet east of the bridge, on Hog Island, Medomak, Maine.	US	United States of America	Maine	43.967304	-69.425603	5421	EPSG:4326	used GeoLocate with default settings	GeoLocate	2022/2025			Shawn Remis
Audubon Camp Natural History Collection	00133	AUD_HOGISL	AUD_HOGISL:00133	PreservedSpecimen		Plantae	Tracheophyta	Magnoliopsida	Rosales	Rosaceae	Spiraea	alba		Spiraea alba	Spiraea alba	Du Roi	species		13	8	2018	2018-08-13	East side of Hog Island near Port Hole	US	United States of America	Maine	43.967304	-69.425603	5421	EPSG:4326	used GeoLocate with default settings	GeoLocate	2022/2025			Emma Byerwalter
Audubon Camp Natural History Collection	00134	AUD_HOGISL	AUD_HOGISL:00134	PreservedSpecimen		Plantae	Tracheophyta	Magnoliopsida	Asterales	Asteraceae	Solidago	sempervirens		Solidago sempervirens	Solidago sempervirens	Linnaeus	species		5	8	2019	2019-08-05	Hog Island, East side of the peninsula near the rear of Porthole	US	United States of America	Maine	43.967304	-69.425603	5421	EPSG:4326	used GeoLocate with default settings	GeoLocate	2022/2025			Julie M. Weingarz
Audubon Camp Natural History Collection	00135	AUD_HOGISL	AUD_HOGISL:00135	PreservedSpecimen		Plantae	Tracheophyta	Magnoliopsida	Asterales	Asteraceae	Hieracium	aurantiacum		Hieracium aurantiacum	Hieracium aurantiacum	Linnaeus	species		5	8	2019	2019-08-05	Hog Island, East side of the peninsula near the buildings	US	United States of America	Maine	43.967304	-69.425603	5421	EPSG:4326	used GeoLocate with default settings	GeoLocate	2022/2025			Julie M. Weingarz
Audubon Camp Natural History Collection	00136	AUD_HOGISL	AUD_HOGISL:00136	PreservedSpecimen		Plantae	Tracheophyta	Magnoliopsida	Apiales	Apiaceae	Daucus	carota		Daucus carota	Daucus carota	Linnaeus	species		22	7	1989	1989-07-22	In the field between the boat house and the Visitor Center, at the Audubon Camp, Medomak, Maine.	US	United States of America	Maine	44.000637	-69.405326	301	EPSG:4326	used GeoLocate with default settings	GeoLocate	2022/2025			Shawn Remis
Audubon Camp Natural History Collection	00137	AUD_HOGISL	AUD_HOGISL:00137	PreservedSpecimen		Plantae	Tracheophyta	Magnoliopsida	Malpighiales	Hypericaceae	Hypericum	perforatum		Hypericum perforatum	Hypericum perforatum	Linnaeus	species		5	8	2019	2019-08-05	Hog Island, ME. East side of peninsula, at rear of Porthole	US	United States of America	Maine	43.967304	-69.425603	5421	EPSG:4326	used GeoLocate with default settings	GeoLocate	2022/2025			Julie M. Weingarz
Audubon Camp Natural History Collection	00138	AUD_HOGISL	AUD_HOGISL:00138	PreservedSpecimen		Plantae	Tracheophyta	Magnoliopsida	Asterales	Asteraceae	Tanacetum	vulgare		Tanacetum vulgare	Tanacetum vulgare	Linnaeus	species		11	8	1989	1989-08-11	In a garden on the east side of the Bridge, on Hog Island, Medomak, Maine.	US	United States of America	Maine	43.967304	-69.425603	5421	EPSG:4326	used GeoLocate with default settings	GeoLocate	2022/2025			Shawn Remis
Audubon Camp Natural History Collection	00139	AUD_HOGISL	AUD_HOGISL:00139	PreservedSpecimen		Plantae	Tracheophyta	Polypodiopsida	Osmundales	Osmundaceae	Osmundastrum	cinnamomeum		Osmundastrum cinnamomeum	Osmundastrum cinnamomeum	(Linnaeus) Presl	species		4	7	1976	1976-07-04	End of Long Cove, Hog Island, Lincoln Co, ME.	US	United States of America	Maine	43.967304	-69.425603	5421	EPSG:4326	used GeoLocate with default settings	GeoLocate	2022/2025			A. Hallowell
Audubon Camp Natural History Collection	00140	AUD_HOGISL	AUD_HOGISL:00140	PreservedSpecimen		Plantae	Tracheophyta	Magnoliopsida	Lamiales	Plantaginaceae	Plantago	major		Plantago major	Plantago major	Linnaeus	species		18	7	1989	1989-07-18	Eastern side of a pond that is located between the Visitor Center and the boat house, at the Audubon Camp, Medomak, Maine.	US	United States of America	Maine	44.000637	-69.405326	301	EPSG:4326	used GeoLocate with default settings	GeoLocate	2022/2025			Shawn Remis		Andrea Presler
Audubon Camp Natural History Collection	00141	AUD_HOGISL	AUD_HOGISL:00141	PreservedSpecimen		Plantae	Tracheophyta	Magnoliopsida	Rosales	Rosaceae	Rubus			Rubus	Rubus		genus		18	7	1989	1989-07-18	In the field between the boat house and the Visitor Center, at the Audubon Camp, Medomak, Maine.	US	United States of America	Maine	44.000637	-69.405326	301	EPSG:4326	used GeoLocate with default settings	GeoLocate	2022/2025			Shawn Remis
Audubon Camp Natural History Collection	00142	AUD_HOGISL	AUD_HOGISL:00142	PreservedSpecimen		Plantae	Tracheophyta	Polypodiopsida	Polypodiales	Dryopteridaceae	Polystichum	acrostichoides		Polystichum acrostichoides	Polystichum acrostichoides	(Michaux) Schott	species		28	7	1978	1978-07-28	Biscay Rd. near Biscay Pond, Lincoln Co. Me.	US	United States of America	Maine	44.00509	-69.477126	3186	EPSG:4326	used GeoLocate with default settings	GeoLocate	2022/2025			Anne Hallowell
Audubon Camp Natural History Collection	00143	AUD_HOGISL	AUD_HOGISL:00143	PreservedSpecimen		Plantae	Tracheophyta	Magnoliopsida	Asterales	Asteraceae	Taraxacum	officinale		Taraxacum officinale	Taraxacum officinale	Wiggers	species		11	8	1989	1989-08-11	Front lawn of the Visitor Center, at the Audubon Camp, Medomak, Maine.	US	United States of America	Maine	44.000637	-69.405326	301	EPSG:4326	used GeoLocate with default settings	GeoLocate	2022/2025			Shawn Remis
Audubon Camp Natural History Collection	00144	AUD_HOGISL	AUD_HOGISL:00144	PreservedSpecimen		Plantae	Tracheophyta	Magnoliopsida	Asterales	Asteraceae	Achillea	millefolium		Achillea millefolium	Achillea millefolium	Linnaeus	species		18	7	1989	1989-07-18	About five feet S.E. of the Queen Mary Lab, on Hog Island, Medomak, Maine.	US	United States of America	Maine	43.967304	-69.425603	5421	EPSG:4326	used GeoLocate with default settings	GeoLocate	2022/2025			Shawn Remis
Audubon Camp Natural History Collection	00145	AUD_HOGISL	AUD_HOGISL:00145	PreservedSpecimen		Plantae	Tracheophyta	Magnoliopsida	Fabales	Fabaceae	Trifolium	hybridum		Trifolium hybridum	Trifolium hybridum	Linnaeus	species		18	7	1989	1989-07-18	About seven feet southwest of the Queen Mary Lab, on Hog Island, Medomak, Maine.	US	United States of America	Maine	43.967304	-69.425603	5421	EPSG:4326	used GeoLocate with default settings	GeoLocate	2022/2025			Shawn Remis
Audubon Camp Natural History Collection	00146	AUD_HOGISL	AUD_HOGISL:00146	PreservedSpecimen		Plantae	Tracheophyta	Magnoliopsida	Myrtales	Onagraceae	Chamerion	angustifolium	angustifolium	Chamerion angustifolium	Chamerion angustifolium angustifolium	(Linnaeus) Holub	subspecies		26	7	1989	1989-07-26	Medomak walk	US	United States of America	Maine	44.000637	-69.405326	301	EPSG:4326	used GeoLocate with default settings	GeoLocate	2022/2025			Annie Presler
Audubon Camp Natural History Collection	00147	AUD_HOGISL	AUD_HOGISL:00147	PreservedSpecimen		Plantae	Tracheophyta	Magnoliopsida	Asterales	Asteraceae	Solidago	odora		Solidago odora	Solidago odora	Aiton	species		26	7	1989	1989-07-26	Meadow on mainland	US	United States of America	Maine	43.967304	-69.425603	5421	EPSG:4326	used GeoLocate with default settings	GeoLocate	2022/2025			Annie Presler
Audubon Camp Natural History Collection	00148	AUD_HOGISL	AUD_HOGISL:00148	PreservedSpecimen		Plantae	Tracheophyta	Magnoliopsida	Ranunculales	Papaveraceae	Chelidonium	majus		Chelidonium majus	Chelidonium majus	Linnaeus	species		10	7	1989	1989-07-10	Hog Island Mainland Meadow	US	United States of America	Maine	43.967304	-69.425603	5421	EPSG:4326	used GeoLocate with default settings	GeoLocate	2022/2025			Annie Presler
Audubon Camp Natural History Collection	00149	AUD_HOGISL	AUD_HOGISL:00149	PreservedSpecimen		Plantae	Tracheophyta	Magnoliopsida	Fabales	Fabaceae	Trifolium	hybridum		Trifolium hybridum	Trifolium hybridum	Linnaeus	species		3	8	1989	1989-08-03	Hog Island Mainland Meadow	US	United States of America	Maine	43.967304	-69.425603	5421	EPSG:4326	used GeoLocate with default settings	GeoLocate	2022/2025			Annie Presler
Audubon Camp Natural History Collection	00150	AUD_HOGISL	AUD_HOGISL:00150	PreservedSpecimen		Plantae	Tracheophyta	Magnoliopsida	Asparagales	Iridaceae	Iris	versicolor		Iris versicolor	Iris versicolor	Linnaeus	species		13	7	1989	1989-07-13	Hog Island Mainland near pond.	US	United States of America	Maine	43.967304	-69.425603	5421	EPSG:4326	used GeoLocate with default settings	GeoLocate	2022/2025			Annie Presler
Audubon Camp Natural History Collection	00151	AUD_HOGISL	AUD_HOGISL:00151	PreservedSpecimen		Plantae	Tracheophyta	Magnoliopsida	Poales	Cyperaceae	Carex	crinita		Carex crinita	Carex crinita	Lamarck	species		5	8	2019	2019-08-05	Hog Island, east side of Peninsula near buildings	US	United States of America	Maine	43.967304	-69.425603	5421	EPSG:4326	used GeoLocate with default settings	GeoLocate	2022/2025			Quint Faulkner
Audubon Camp Natural History Collection	00152	AUD_HOGISL	AUD_HOGISL:00152	PreservedSpecimen		Plantae	Tracheophyta	Magnoliopsida	Caryophyllales	Polygonaceae	Rumex	crispus		Rumex crispus	Rumex crispus	Linnaeus	species		12	8	2019	2019-08-12	Hog Island, East side, near the building	US	United States of America	Maine	43.967304	-69.425603	5421	EPSG:4326	used GeoLocate with default settings	GeoLocate	2022/2025			Ethan Anderson
Audubon Camp Natural History Collection	00153	AUD_HOGISL	AUD_HOGISL:00153	PreservedSpecimen		Plantae	Chlorophyta	Ulvophyceae	Cladophorales	Cladophoraceae	Cladophora	hutchinsiae		Cladophora hutchinsiae	Cladophora hutchinsiae	(Gmelin) Kutz	species			7	1968	1968-07	Hog Is. Me.	US	United States of America	Maine	43.967304	-69.425603	5421	EPSG:4326	used GeoLocate with default settings	GeoLocate	2022/2025
Audubon Camp Natural History Collection	00154	AUD_HOGISL	AUD_HOGISL:00154	PreservedSpecimen		Plantae	Chlorophyta	Ulvophyceae	Cladophorales	Cladophoraceae	Chaetomorpha	picquotiana		Chaetomorpha picquotiana	Chaetomorpha picquotiana	Montagne ex Kutzing	species		16	6	1960	1960-06-16	Crow Is. Ledge, Lincoln Co., Me.	US	United States of America	Maine	43.977304	-69.411436	5421	EPSG:4326	used GeoLocate with default settings	GeoLocate	2022/2025							anchored to Laminaria
Audubon Camp Natural History Collection	00155	AUD_HOGISL	AUD_HOGISL:00155	PreservedSpecimen		Plantae	Rhodophyta	Florideophyceae	Palmariales	Palmariaceae	Halosaccion	ramentaceum		Halosaccion ramentaceum	Halosaccion ramentaceum	(Agardh) Agardh	species			6	1966	1966-06	Harbor Is.	US	United States of America	Maine	43.908138	-69.38088	5421	EPSG:4326	used GeoLocate with default settings	GeoLocate	2022/2025			Borror	http://www.wikidata.org/entity/Q1169626
Audubon Camp Natural History Collection	00156	AUD_HOGISL	AUD_HOGISL:00156	PreservedSpecimen		Chromista	Phaeophyta	Phaeophyceae	Ectocarpales	Chordariaceae	Chordaria	flagelliformis		Chordaria flagelliformis	Chordaria flagelliformis	(Muller) Agardh	species		14	7	1960	1960-07-14	Crow Is. Ledge, Lincoln Co., Me.	US	United States of America	Maine	43.977304	-69.411436	5421	EPSG:4326	used GeoLocate with default settings	GeoLocate	2022/2025								ACB
Audubon Camp Natural History Collection	00157	AUD_HOGISL	AUD_HOGISL:00157	PreservedSpecimen		Chromista	Phaeophyta	Phaeophyceae	Desmarestiales	Desmarestiaceae	Desmarestia	viridis		Desmarestia viridis	Desmarestia viridis	(Muller) Lamouroux	species		29	6	1960	1960-06-29	Franklin Island Lincoln Co., Me.	US	United States of America	Maine	43.89175	-69.373658	5421	EPSG:4326	used GeoLocate with default settings	GeoLocate	2022/2025							very low tide pool
Audubon Camp Natural History Collection	00158	AUD_HOGISL	AUD_HOGISL:00158	PreservedSpecimen		Plantae	Rhodophyta	Florideophyceae	Ceramiales	Rhodomelaceae	Polysiphonia	flexicaulis		Polysiphonia flexicaulis	Polysiphonia flexicaulis	(Dillwyn) Harvey	species			7	1961	1961-07	Wreck Is.	US	United States of America	Maine	43.91036	-69.400325	5421	EPSG:4326	used GeoLocate with default settings	GeoLocate	2022/2025
Audubon Camp Natural History Collection	00159	AUD_HOGISL	AUD_HOGISL:00159	PreservedSpecimen		Plantae	Rhodophyta	Florideophyceae	Gigartinales	Cystocloniaceae	Cystoclonium	purpureum		Cystoclonium purpureum	Cystoclonium purpureum	(Hudson) Batters	species			8	1961	1961-08	W.E. Rock	US	United States of America	Maine	43.878416	-69.416436	5421	EPSG:4326	used GeoLocate with default settings	GeoLocate	2022/2025			A.C. Borror
Audubon Camp Natural History Collection	00160	AUD_HOGISL	AUD_HOGISL:00160	PreservedSpecimen		Plantae	Rhodophyta	Florideophyceae	Ceramiales	Rhodomelaceae	Polysiphonia	urceolata		Polysiphonia urceolata	Polysiphonia urceolata	(Hudson) Sprengel	species		7	8	1965	1965-08-07	Franklin Is.	US	United States of America	Maine	43.89175	-69.373658	5421	EPSG:4326	used GeoLocate with default settings	GeoLocate	2022/2025								MLW uncommon
Audubon Camp Natural History Collection	00161	AUD_HOGISL	AUD_HOGISL:00161	PreservedSpecimen		Plantae	Rhodophyta	Florideophyceae	Ceramiales	Delesseriaceae	Phycodrys	rubens		Phycodrys rubens	Phycodrys rubens	(Linnaeus) Batters	species		1	7	1960	1960-07-01	between Cow + Calf Is., Lincoln Co., Me.	US	United States of America	Maine	43.996749	-69.159766	5421	EPSG:4326	used GeoLocate with default settings	GeoLocate	2022/2025
Audubon Camp Natural History Collection	00162	AUD_HOGISL	AUD_HOGISL:00162	PreservedSpecimen		Chromista	Phaeophyta	Phaeophyceae	Ectocarpales	Ectocarpaceae	Ectocarpus			Ectocarpus	Ectocarpus		genus		16	7	1960	1960-07-16	Laminarian zone Lincoln Co., Me.	US	United States of America	Maine	43.997787	-69.525759	43771	EPSG:4326	used GeoLocate with default settings	GeoLocate	2022/2025							Laminarian zone Lincoln Co., Me.
Audubon Camp Natural History Collection	00163	AUD_HOGISL	AUD_HOGISL:00163	PreservedSpecimen		Plantae	Rhodophyta	Florideophyceae	Ceramiales	Ceramiaceae	Antithamnion			Antithamnion	Antithamnion		genus		29	7	1961	1961-07-29	Narrows, Hog Island	US	United States of America	Maine	43.967304	-69.425603	5421	EPSG:4326	used GeoLocate with default settings	GeoLocate	2022/2025
Audubon Camp Natural History Collection	00164	AUD_HOGISL	AUD_HOGISL:00164	PreservedSpecimen		Plantae	Rhodophyta	Florideophyceae	Bonnemaisoniales	Bonnemaisoniaceae	Bonnemaisonia	hamifera		Bonnemaisonia hamifera	Bonnemaisonia hamifera	(Harvey) Agardh	species		18	8	1983	1983-08-18	Killick Stone, Muscongus Bay, ME	US	United States of America	Maine	43.921471	-69.400047	647	EPSG:4326	used GeoLocate with default settings	GeoLocate	2022/2025			J. Skinner
Audubon Camp Natural History Collection	00165	AUD_HOGISL	AUD_HOGISL:00165	PreservedSpecimen		Chromista	Phaeophyta	Phaeophyceae	Ectocarpales	Chordariaceae	Eudesme	virescens		Eudesme virescens	Eudesme virescens	(Carmichael ex Berkeley) Agardh	species			7	1961	1961-07	Loud's Is. on rock subtidal	US	United States of America	Maine	43.929804	-69.434492	5421	EPSG:4326	used GeoLocate with default settings	GeoLocate	2022/2025			A.C. Borror
Audubon Camp Natural History Collection	00166	AUD_HOGISL	AUD_HOGISL:00166	PreservedSpecimen		Plantae	Rhodophyta	Florideophyceae	Gigartinales	Kallymeniaceae	Euthora	cristata		Euthora cristata	Euthora cristata	(Agardh) Agardh	species		28	7	1961	1961-07-28	Reid St. Park	US	United States of America	Maine	43.790084	-69.728379	2015	EPSG:4326	used GeoLocate with default settings	GeoLocate	2022/2025								washed ashore
Audubon Camp Natural History Collection	00167	AUD_HOGISL	AUD_HOGISL:00167	PreservedSpecimen		Plantae	Rhodophyta	Florideophyceae	Gigartinales	Dumontiaceae	Dumontia	incrassata		Dumontia incrassata	Dumontia incrassata	(Lightfoot) Lamouroux	species			6	1966	1966-06	Franklin Is.	US	United States of America	Maine	43.89175	-69.373658	5421	EPSG:4326	used GeoLocate with default settings	GeoLocate	2022/2025			Borror	http://www.wikidata.org/entity/Q1169626				Year and Month was originally recorded, but the day was not.
Audubon Camp Natural History Collection	00168	AUD_HOGISL	AUD_HOGISL:00168	PreservedSpecimen		Plantae	Rhodophyta	Florideophyceae	Gigartinales	Phyllophoraceae	Phyllophora	brodiei		Phyllophora brodiei	Phyllophora brodiei	(Turner) Agardh	species		21	7	1967	1967-07-21	Jin's Is. ledge 4 fathoms	US	United States of America	Maine
Audubon Camp Natural History Collection	00169	AUD_HOGISL	AUD_HOGISL:00169	PreservedSpecimen		Plantae	Bryophyta	Bryopsida	Hypnales	Fontinalaceae	Fontanalis			Fontanalis	Fontanalis		genus						Muscongus Brook, Lincoln Co, Maine	US	United States of America	Maine	43.969526	-69.443381	301	EPSG:4326	used GeoLocate with default settings	GeoLocate	2022/2025
Audubon Camp Natural History Collection	00170	AUD_HOGISL	AUD_HOGISL:00170	PreservedSpecimen		Plantae	Rhodophyta	Florideophyceae	Batrachospermales	Lemaneaceae	Lemanea			Lemanea	Lemanea		genus						Maine: Lincoln Co., Muscongus Brook	US	United States of America	Maine	43.969526	-69.443381	301	EPSG:4326	used GeoLocate with default settings	GeoLocate	2022/2025
Audubon Camp Natural History Collection	00171	AUD_HOGISL	AUD_HOGISL:00171	PreservedSpecimen		Plantae	Rhodophyta	Bangiophyceae	Bangiales	Bangiaceae	Porphyra			Porphyra	Porphyra		genus		16	7	1960	1960-07-16	Harbor Is., Lincoln Co., Maine	US	United States of America	Maine	43.908138	-69.38088	5421	EPSG:4326	used GeoLocate with default settings	GeoLocate	2022/2025							vertical rock surface, low tide line, ACB
Audubon Camp Natural History Collection	00172	AUD_HOGISL	AUD_HOGISL:00172	PreservedSpecimen		Plantae	Rhodophyta	Florideophyceae	Gigartinales	Kallymeniaceae	Euthora	cristata		Euthora cristata	Euthora cristata	(Agardh) Agardh	species			6	1966	1966-06	Franklin Is.	US	United States of America	Maine	43.89175	-69.373658	5421	EPSG:4326	used GeoLocate with default settings	GeoLocate	2022/2025			Borror	http://www.wikidata.org/entity/Q1169626
Audubon Camp Natural History Collection	00173	AUD_HOGISL	AUD_HOGISL:00173	PreservedSpecimen		Plantae	Chlorophyta	Ulvophyceae	Cladophorales	Cladophoraceae	Cladophora	glaucescens		Cladophora glaucescens	Cladophora glaucescens	(Agardh) Kutzing	species		6	8	1969	1969-08-06	Long Cove, Hog Is. Lincoln Co. Me.	US	United States of America	Maine	43.967304	-69.425603	5421	EPSG:4326	used GeoLocate with default settings	GeoLocate	2022/2025			A.C. Borror
Audubon Camp Natural History Collection	00174	AUD_HOGISL	AUD_HOGISL:00174	PreservedSpecimen		Plantae	Rhodophyta	Florideophyceae	Gracilariales	Gracilariaceae	Gracilaria	foliifera		Gracilaria foliifera	Gracilaria foliifera	(Forsskal) Borgesen	species							US	United States of America											Borror	http://www.wikidata.org/entity/Q1169626
Audubon Camp Natural History Collection	00175	AUD_HOGISL	AUD_HOGISL:00175	PreservedSpecimen		Chromista	Phaeophyta	Phaeophyceae	Dictyosiphonales	Punctariaceae	Punctaria	latifolia		Punctaria latifolia	Punctaria latifolia	(Hudson) Kutz	species			7	1961	1961-07		US	United States of America															dock
Audubon Camp Natural History Collection	00176	AUD_HOGISL	AUD_HOGISL:00176	PreservedSpecimen		Plantae	Rhodophyta	Florideophyceae	Ceramiales	Ceramiaceae	Ceramium	rubrum		Ceramium rubrum	Ceramium rubrum	(Hudson) Agardh	species			6	1966	1966-06	Franklin Is.	US	United States of America	Maine	43.89175	-69.373658	5421	EPSG:4326	used GeoLocate with default settings	GeoLocate	2022/2025			Borror	http://www.wikidata.org/entity/Q1169626
Audubon Camp Natural History Collection	00177	AUD_HOGISL	AUD_HOGISL:00177	PreservedSpecimen		Plantae	Chlorophyta	Chlorophyta	Acrosiphoniales	Acrosiphoniaceae	Spongomorpha	lanosa		Spongomorpha lanosa	Spongomorpha lanosa	(Linnaeus) Kutzing	species			6	1966	1966-06	Harbor Is.	US	United States of America	Maine	43.908138	-69.38088	5421	EPSG:4326	used GeoLocate with default settings	GeoLocate	2022/2025			Borror	http://www.wikidata.org/entity/Q1169626
Audubon Camp Natural History Collection	00178	AUD_HOGISL	AUD_HOGISL:00178	PreservedSpecimen		Plantae	Tracheophyta	Magnoliopsida	Malpighiales	Violaceae	Viola			Viola	Viola		genus		8	6	1989	1989-06-08	Hog Island near Foc's'le	US	United States of America	Maine	43.967304	-69.425603	5421	EPSG:4326	used GeoLocate with default settings	GeoLocate	2022/2025			Annie Presler
Audubon Camp Natural History Collection	00179	AUD_HOGISL	AUD_HOGISL:00179	PreservedSpecimen		Plantae	Tracheophyta	Magnoliopsida	Cornales	Cornaceae	Cornus	canadensis		Cornus canadensis	Cornus canadensis	Linnaeus	species		3	8	1989	1989-08-03	Hog Island behind Foc's'le	US	United States of America	Maine	43.967304	-69.425603	5421	EPSG:4326	used GeoLocate with default settings	GeoLocate	2022/2025			Annie Presler
Audubon Camp Natural History Collection	00180	AUD_HOGISL	AUD_HOGISL:00180	PreservedSpecimen		Plantae	Tracheophyta	Magnoliopsida	Lamiales	Plantaginaceae	Plantago	maritima		Plantago maritima	Plantago maritima var. juncoides	(Borbas) Rouy	species		2	8	1989	1989-08-02	Wreck Island	US	United States of America	Maine	43.91036	-69.400325	5421	EPSG:4326	used GeoLocate with default settings	GeoLocate	2022/2025			Annie Presler
Audubon Camp Natural History Collection	00181	AUD_HOGISL	AUD_HOGISL:00181	PreservedSpecimen		Plantae	Tracheophyta	Lycopodiopsida	Lycopodiales	Lycopodiaceae	Lycopodium	clavatum		Lycopodium clavatum	Lycopodium clavatum	Linnaeus	species		4	8	1989	1989-08-04	Hog Island near volleyball clearing	US	United States of America	Maine	43.967304	-69.425603	5421	EPSG:4326	used GeoLocate with default settings	GeoLocate	2022/2025			Annie Presler
Audubon Camp Natural History Collection	00182	AUD_HOGISL	AUD_HOGISL:00182	PreservedSpecimen		Plantae	Rhodophyta	Florideophyceae	Gigartinales	Gloiosiphoniaceae	Gloiosiphonia	capillaris		Gloiosiphonia capillaris	Gloiosiphonia capillaris	(Hudson) Carmichael	species		21	6	1960	1960-06-21	Wreck Is., Lincoln Co., Me.	US	United States of America	Maine	43.91036	-69.400325	5421	EPSG:4326	used GeoLocate with default settings	GeoLocate	2022/2025							low tide pool
Audubon Camp Natural History Collection	00183	AUD_HOGISL	AUD_HOGISL:00183	PreservedSpecimen		Plantae	Chlorophyta	Ulvophyceae	Cladophorales	Cladophoraceae	Chaetomorpha	linum		Chaetomorpha linum	Chaetomorpha linum	(Mertens ex Roth) Kutzing	species		1	7	1960	1960-07-01	Franklin Is., Lincoln Co., Me.	US	United States of America	Maine	43.89175	-69.373658	5421	EPSG:4326	used GeoLocate with default settings	GeoLocate	2022/2025
Audubon Camp Natural History Collection	00184	AUD_HOGISL	AUD_HOGISL:00184	PreservedSpecimen		Plantae	Tracheophyta	Magnoliopsida	Alismatales	Araceae	Lysichiton	americanus		Lysichiton americanus	Lysichiton americanus	Hulten	species		7	8	1989	1989-08-07	Hog Island SE end of Long Cove	US	United States of America	Maine	43.967304	-69.425603	5421	EPSG:4326	used GeoLocate with default settings	GeoLocate	2022/2025			Annie Presler
Audubon Camp Natural History Collection	00185	AUD_HOGISL	AUD_HOGISL:00185	PreservedSpecimen		Plantae	Tracheophyta	Magnoliopsida	Fagales	Betulaceae	Betula			Betula	Betula		genus		8	8	1989	1989-08-08	Hog Island near east end of Bridge	US	United States of America	Maine	43.967304	-69.425603	5421	EPSG:4326	used GeoLocate with default settings	GeoLocate	2022/2025			Annie Presler
Audubon Camp Natural History Collection	00186	AUD_HOGISL	AUD_HOGISL:00186	PreservedSpecimen		Fungi	Ascomycota	Arthoniomycetes	Arthoniales	Opegraphaceae	Opegrapha			Opegrapha	Opegrapha		genus		1	8	1967	1967-08-01	Middle Village	US	United States of America	Michigan	45.550287	-85.113395	5000	EPSG:4326	used GeoLocate with default settings	GeoLocate	2022/2025
Audubon Camp Natural History Collection	00187	AUD_HOGISL	AUD_HOGISL:00187	PreservedSpecimen		Fungi	Ascomycota	Lecanoromycetes	Lecanorales	Lecanoraceae	Lecanora	pallida		Lecanora pallida	Lecanora pallida	(Linnaeus) Acharius	species		11	7	1967	1967-07-11	on cedar in swamp 1 mi S. of Levering U.S. 31 Emmet Co. Mich	US	United States of America	Michigan	45.621365	-84.786994	2639	EPSG:4326	used GeoLocate with default settings	GeoLocate	2022/2025
Audubon Camp Natural History Collection	00188	AUD_HOGISL	AUD_HOGISL:00188	PreservedSpecimen	145	Fungi	Ascomycota	Lecanoromycetes	Ostropales	Graphidaceae	Diploschistes	scruposus		Diploschistes scruposus	Diploschistes scruposus	(Schreber) Norman	species						on ground- eladonia + moss Limestone area Near Cedarville, Mackinac Co Mich.	US	United States of America	Michigan	45.998073	-84.363087	301	EPSG:4326	used GeoLocate with default settings	GeoLocate	2022/2025
Audubon Camp Natural History Collection	00189	AUD_HOGISL	AUD_HOGISL:00189	PreservedSpecimen	147	Fungi	Ascomycota	Lecanoromycetes	Lecanorales	Parmeliaceae	Melanelia	olivacea		Melanelia olivacea	Melanelia olivacea	(Linnaeus) Esslinger	species		8	8	1967	1967-08-08	Near cedarville, Mackinac Co U.P. Mich Limestone area	US	United States of America	Michigan	45.998073	-84.363087	301	EPSG:4326	used GeoLocate with default settings	GeoLocate	2022/2025
Audubon Camp Natural History Collection	00190	AUD_HOGISL	AUD_HOGISL:00190	PreservedSpecimen	182	Fungi	Ascomycota	Lecanoromycetes	Peltigerales	Peltigeraceae	Peltigera			Peltigera	Peltigera		genus		13	8	1967	1967-08-13	Appeared on my desk UMBS	US	United States of America	Michigan	45.560011	-84.677821	84	EPSG:4326	used GeoLocate with default settings	GeoLocate	2022/2025
Audubon Camp Natural History Collection	00191	AUD_HOGISL	AUD_HOGISL:00191	PreservedSpecimen	146	Fungi	Ascomycota	Lecanoromycetes	Lecanorales	Lecideaceae	Lecidea			Lecidea	Lecidea		genus		8	8	1967	1967-08-08	on ground limestone area near Cedarville, Mackinac Co Michigan	US	United States of America	Michigan	45.998073	-84.363087	301	EPSG:4326	used GeoLocate with default settings	GeoLocate	2022/2025
Audubon Camp Natural History Collection	00192	AUD_HOGISL	AUD_HOGISL:00192	PreservedSpecimen	142	Fungi	Ascomycota	Lecanoromycetes	Lecanorales	Parmeliaceae	Punctelia	bolliana		Punctelia bolliana	Punctelia bolliana	(Argoviensis) Krog	species						on maple Robinson Road Emmet Co. Michigan	US	United States of America	Michigan	42.986688	-86.084214	301	EPSG:4326	used GeoLocate with default settings	GeoLocate	2022/2025
Audubon Camp Natural History Collection	00193	AUD_HOGISL	AUD_HOGISL:00193	PreservedSpecimen	174	Fungi	Ascomycota	Lecanoromycetes	Lecanorales	Parmeliaceae	Punctelia	bolliana		Punctelia bolliana	Punctelia bolliana	(Argoviensis) Krog	species						Dunes at Sturgeon Bay Emmet Co. Michigan	US	United States of America	Michigan	45.716676	-85.000061	647	EPSG:4326	used GeoLocate with default settings	GeoLocate	2022/2025
Audubon Camp Natural History Collection	00194	AUD_HOGISL	AUD_HOGISL:00194	PreservedSpecimen	L137	Fungi	Ascomycota	Lecanoromycetes	Lecanorales	Parmeliaceae	Myelochroa	galbina		Myelochroa galbina	Myelochroa galbina	(Kurokawa) Elix and Hale	species		30	7	1967	1967-07-30	Emmet Co. Robinson Road Pellston Hills	US	United States of America	Michigan	45.552789	-84.783936	2120	EPSG:4326	used GeoLocate with default settings	GeoLocate	2022/2025
Audubon Camp Natural History Collection	00195	AUD_HOGISL	AUD_HOGISL:00195	PreservedSpecimen	L180	Fungi	Ascomycota	Lecanoromycetes	Peltigerales	Peltigeraceae	Peltigera	aphthosa		Peltigera aphthosa	Peltigera aphthosa	(Linnaeus) Wildenow	species		13	8	1967	1967-08-13	N.W. Mountain Montmorency Co Michigan	US	United States of America	Michigan	45.027546	-84.127208	32857	EPSG:4326	used GeoLocate with default settings	GeoLocate	2022/2025
Audubon Camp Natural History Collection	00196	AUD_HOGISL	AUD_HOGISL:00196	PreservedSpecimen		Plantae	Marchantiophyta	Jungermanniopsida	Porellales	Porellaceae	Porella	platyphylla		Porella platyphylla	Porella platyphylla	(Linnaeus) Pfeiffer	species		18	7	1967	1967-07-18	Chippewa Co., Sugar Is., T46, R2E, Sec. 26	US	United States of America	Michigan	46.433354	-84.216698	5421	EPSG:4326	used GeoLocate with default settings	GeoLocate	2022/2025			John J. Engel
Audubon Camp Natural History Collection	00197	AUD_HOGISL	AUD_HOGISL:00197	PreservedSpecimen	L210	Fungi	Ascomycota	Lecanoromycetes	Peltigerales	Placynthiaceae	Placynthium	nigrum		Placynthium nigrum	Placynthium nigrum	(Hudson) Gray	species						Near Cedarville, Mackinac Co. Michigan	US	United States of America	Michigan	45.998073	-84.363087	301	EPSG:4326	used GeoLocate with default settings	GeoLocate	2022/2025			K. Cheney
Audubon Camp Natural History Collection	00198	AUD_HOGISL	AUD_HOGISL:00198	PreservedSpecimen	L188	Fungi	Ascomycota	Lecanoromycetes	Caliciales	Physciaceae	Physcia	orbicularis		Physcia orbicularis	Physcia orbicularis	(Necker) Poelt	species		13	8	1967	1967-08-13	UMBS	US	United States of America	Michigan	45.560011	-84.677821	84	EPSG:4326	used GeoLocate with default settings	GeoLocate	2022/2025
Audubon Camp Natural History Collection	00199	AUD_HOGISL	AUD_HOGISL:00199	PreservedSpecimen	L135	Fungi	Ascomycota	Lecanoromycetes	Caliciales	Physciaceae	Physconia	grisea		Physconia grisea	Physconia grisea	(Lamarck) Poelt	species		4	8	1967	1967-08-04	Michigan: N.W. Montmorency Co	US	United States of America	Michigan	45.027546	-84.127208	32857	EPSG:4326	used GeoLocate with default settings	GeoLocate	2022/2025
Audubon Camp Natural History Collection	00200	AUD_HOGISL	AUD_HOGISL:00200	PreservedSpecimen	L191	Fungi	Ascomycota	Lecanoromycetes	Caliciales	Physciaceae	Physconia	grisea		Physconia grisea	Physconia grisea	(Lamarck) Poelt	species		30	7	1967	1967-07-30	Robinson Road Hellston Hills Emmet Co Mich	US	United States of America	Michigan	45.552789	-84.783936	2120	EPSG:4326	used GeoLocate with default settings	GeoLocate	2022/2025
Audubon Camp Natural History Collection	00201	AUD_HOGISL	AUD_HOGISL:00201	PreservedSpecimen	136	Fungi	Ascomycota	Lecanoromycetes	Caliciales	Physciaceae	Physcia	millegrana		Physcia millegrana	Physcia millegrana	Degelius	species						Michigan, Emmet Co. Robinson Road Pellston Hills	US	United States of America	Michigan	45.552789	-84.783936	2120	EPSG:4326	used GeoLocate with default settings	GeoLocate	2022/2025
Audubon Camp Natural History Collection	00202	AUD_HOGISL	AUD_HOGISL:00202	PreservedSpecimen	179	Fungi	Ascomycota	Lecanoromycetes	Caliciales	Physciaceae	Physcia	caesia		Physcia caesia	Physcia caesia	(Hoffmann) Hampe	species						Canada Thunder Bay District N. shore L. superior	CA	Canada	Ontario	48.282809	-87.346056	186997	EPSG:4326	used GeoLocate with default settings	GeoLocate	2022/2025			Graham				on mossy rock (igneous)
Audubon Camp Natural History Collection	00203	AUD_HOGISL	AUD_HOGISL:00203	PreservedSpecimen		Fungi	Ascomycota	Lecanoromycetes	Caliciales	Physciaceae	Physcia	adscendens		Physcia adscendens	Physcia adscendens	(Fries) Olivier	species		13	8	1967	1967-08-13	Stone fountain old house Riggsville Road near UMBS Emmet Co.	US	United States of America	Michigan	45.570011	-84.610596	301	EPSG:4326	used GeoLocate with default settings	GeoLocate	2022/2025
Audubon Camp Natural History Collection	00204	AUD_HOGISL	AUD_HOGISL:00204	PreservedSpecimen	168	Fungi	Ascomycota	Lecanoromycetes	Pertusariales	Pertusariaceae	Pertusaria			Pertusaria	Pertusaria		genus		4	8	1967	1967-08-04	N.W. Mountmorency Co. Mich on maple	US	United States of America	Michigan	45.027546	-84.127208	32857	EPSG:4326	used GeoLocate with default settings	GeoLocate	2022/2025
Audubon Camp Natural History Collection	00205	AUD_HOGISL	AUD_HOGISL:00205	PreservedSpecimen	170	Fungi	Ascomycota	Lecanoromycetes	Pertusariales	Pertusariaceae	Pertusaria			Pertusaria	Pertusaria		genus		8	8	1967	1967-08-08	Bush Bay, Mackinac Co. Mich	US	United States of America	Michigan	45.986409	-84.267803	647	EPSG:4326	used GeoLocate with default settings	GeoLocate	2022/2025
Audubon Camp Natural History Collection	00206	AUD_HOGISL	AUD_HOGISL:00206	PreservedSpecimen	160	Fungi	Ascomycota	Lecanoromycetes	Rhizocarpales	Catillariaceae	Toninia	caeruleonigricans	nigricans	Toninia caeruleonigricans	Toninia caeruleonigricans	(Nylander) Timdal	species		8	8	1967	1967-08-08	Bush Bay, Mackinac Co. U.P. Mich Sec. 35 T42N R1E On limestone boulder at edge of Lake Huron	US	United States of America	Michigan	45.986409	-84.267803	647	EPSG:4326	used GeoLocate with default settings	GeoLocate	2022/2025
Audubon Camp Natural History Collection	00207	AUD_HOGISL	AUD_HOGISL:00207	PreservedSpecimen	L159	Fungi	Ascomycota	Lecanoromycetes	Teloschistales	Teloschistaceae	Xanthoria	elegans		Xanthoria elegans	Xanthoria elegans	(Link) Fries	species						Bush Bay, Mackinac Co. Mich Sec. 35, T42N, R1E On limestone boulders at lake edge	US	United States of America	Michigan	45.986409	-84.267803	647	EPSG:4326	used GeoLocate with default settings	GeoLocate	2022/2025
Audubon Camp Natural History Collection	00208	AUD_HOGISL	AUD_HOGISL:00208	PreservedSpecimen	177	Fungi	Ascomycota	Lecanoromycetes	Lecanorales	Micaraceae	Scutula	miliaris		Scutula miliaris	Scutula miliaris	(Persoon) Lutzoni	species		11	8	1967	1967-08-11	Bush Bay near Cedarville Mackinac Co. Michigan	US	United States of America	Michigan	45.986409	-84.267803	647	EPSG:4326	used GeoLocate with default settings	GeoLocate	2022/2025
Audubon Camp Natural History Collection	00209	AUD_HOGISL	AUD_HOGISL:00209	PreservedSpecimen	L209	Fungi	Ascomycota	Lecanoromycetes	Caliciales	Physciaceae	Pyxine	sorediata		Pyxine sorediata	Pyxine sorediata	(Acharius) Montagne	species		8	8	1967	1967-08-08	on rock near cedarville, Mackinac Co., Mich.	US	United States of America	Michigan	45.998073	-84.363087	301	EPSG:4326	used GeoLocate with default settings	GeoLocate	2022/2025
Audubon Camp Natural History Collection	00210	AUD_HOGISL	AUD_HOGISL:00210	PreservedSpecimen		Fungi	Ascomycota	Lecanoromycetes	Caliciales	Physciaceae	Pyxine	sorediata		Pyxine sorediata	Pyxine sorediata	(Acharius) Montagne	species		18	7	1967	1967-07-18	on Acer. Hardwoods Sugar Island T.46.N.,R.2.3., NE 1/4 sect. 34	US	United States of America	Michigan	46.433354	-84.216698	5421	EPSG:4326	used GeoLocate with default settings	GeoLocate	2022/2025
Audubon Camp Natural History Collection	00211	AUD_HOGISL	AUD_HOGISL:00211	PreservedSpecimen	138	Fungi	Ascomycota	Dothideomycetes	Trypetheliales	Trypetheliaceae	Arthopyrenia	fallaciosa		Arthopyrenia fallaciosa	Arthopyrenia fallaciosa	(Stizenberger ex Arnold)	species						Michigan, Emmet Co. Robinson Road Pellston Hills	US	United States of America	Michigan	45.552789	-84.783936	2120	EPSG:4326	used GeoLocate with default settings	GeoLocate	2022/2025
Audubon Camp Natural History Collection	00212	AUD_HOGISL	AUD_HOGISL:00212	PreservedSpecimen	172	Fungi	Ascomycota	Lecanoromycetes	Teloschistales	Teloschistaceae	Caloplaca	citrina		Caloplaca citrina	Caloplaca citrina	(Hoffmann) Fries	species		8	8	1967	1967-08-08	Michigan, Mackinac Co, Near Cedarville Sec. 28, T42N, R1E on limestone (shaded)	US	United States of America	Michigan	46.007243	-84.31151	969	EPSG:4326	used GeoLocate with default settings	GeoLocate	2022/2025
Audubon Camp Natural History Collection	00213	AUD_HOGISL	AUD_HOGISL:00213	PreservedSpecimen	L120	Fungi	Ascomycota	Lecanoromycetes	Teloschistales	Teloschistaceae	Caloplaca			Caloplaca	Caloplaca		genus		1	8	1967	1967-08-01	Michigan, Emmet Co. Sturgeon Bay Sec 13, T38N, R6W	US	United States of America	Michigan	45.68611	-84.985788	969	EPSG:4326	used GeoLocate with default settings	GeoLocate	2022/2025
Audubon Camp Natural History Collection	00214	AUD_HOGISL	AUD_HOGISL:00214	PreservedSpecimen	L121	Fungi	Ascomycota	Lecanoromycetes	Teloschistales	Teloschistaceae	Caloplaca			Caloplaca	Caloplaca		genus		1	8	1967	1967-08-01	Michigan, Emmet Co. Sturgeon Bay Sec 13, T38N, R6W	US	United States of America	Michigan	45.68611	-84.985788	969	EPSG:4326	used GeoLocate with default settings	GeoLocate	2022/2025
Audubon Camp Natural History Collection	00215	AUD_HOGISL	AUD_HOGISL:00215	PreservedSpecimen	L131	Fungi	Ascomycota	Candelariomycetes	Candelariales	Candelariaceae	Candelaria	concolor		Candelaria concolor	Candelaria concolor	(Dickson) Stein	species		4	8	1967	1967-08-04	Michigan: N.W. Montmorency Co. Near Old Rail Road tracks on elm	US	United States of America	Michigan	45.027546	-84.127208	32857	EPSG:4326	used GeoLocate with default settings	GeoLocate	2022/2025
Audubon Camp Natural History Collection	00216	AUD_HOGISL	AUD_HOGISL:00216	PreservedSpecimen		Fungi	Ascomycota	Lecanoromycetes	Teloschistales	Teloschistaceae	Caloplaca			Caloplaca	Caloplaca		genus						Mackinac Co. near Cedarville Limestone	US	United States of America	Michigan	45.998073	-84.363087	301	EPSG:4326	used GeoLocate with default settings	GeoLocate	2022/2025
Audubon Camp Natural History Collection	00217	AUD_HOGISL	AUD_HOGISL:00217	PreservedSpecimen	L176	Fungi	Ascomycota	Lecanoromycetes	Caliciales	Caliciaceae	Calicium			Calicium	Calicium		genus		11	8	1967	1967-08-11	on dead conifer, Bush Bay, near Cedarville, Mackinac Co., Michiqau	US	United States of America	Michigan	45.986409	-84.267803	647	EPSG:4326	used GeoLocate with default settings	GeoLocate	2022/2025
Audubon Camp Natural History Collection	00218	AUD_HOGISL	AUD_HOGISL:00218	PreservedSpecimen	129	Fungi	Ascomycota	Lecanoromycetes	Caliciales	Caliciaceae	Buellia	curtisii		Buellia curtisii	Buellia curtisii	(Tuckerman) Massalongo	species						Montmorency Co. N.W. corner near old rail road	US	United States of America	Michigan	45.027546	-84.127208	32857	EPSG:4326	used GeoLocate with default settings	GeoLocate	2022/2025
Audubon Camp Natural History Collection	00219	AUD_HOGISL	AUD_HOGISL:00219	PreservedSpecimen	181	Fungi	Ascomycota	Lecanoromycetes	Umbilicariales	Umbilicariaceae	Umbilicaria	muhlenbergii		Umbilicaria muhlenbergii	Umbilicaria muhlenbergii	(Acharius) Tuckerman	species		13	8	1967	1967-08-13	Canada see #154	CA	Canada											W Graham
Audubon Camp Natural History Collection	00220	AUD_HOGISL	AUD_HOGISL:00220	PreservedSpecimen	139	Fungi	Ascomycota	Lecanoromycetes	Ostropales	Stictidaceae	Conotrema	urceolata		Conotrema urceolata	Conotrema urceolata	(Acharius) Massalongo	species		30	7	1967	1967-07-30	Michigan, Emmet Co., Robinson Road, Pellstou Hills, on maple	US	United States of America	Michigan	45.552789	-84.783936	2120	EPSG:4326	used GeoLocate with default settings	GeoLocate	2022/2025
Audubon Camp Natural History Collection	00221	AUD_HOGISL	AUD_HOGISL:00221	PreservedSpecimen	183	Fungi	Ascomycota	Lecanoromycetes	Lecanorales	Parmeliaceae	Cetraria	sepincola		Cetraria sepincola	Cetraria sepincola	(Ehrhart) Archarius	species		13	8	1967	1967-08-13	Canada Ontario Thunder Bay Dist. N. Shore L. Superior	CA	Canada	Ontario	48.282809	-87.346056	186997	EPSG:4326	used GeoLocate with default settings	GeoLocate	2022/2025			W Graham
Audubon Camp Natural History Collection	00222	AUD_HOGISL	AUD_HOGISL:00222	PreservedSpecimen	L83	Fungi	Ascomycota	Lecanoromycetes	Lecanorales	Cladoniaceae	Cladonia	squamosa		Cladonia squamosa	Cladonia squamosa	(Scopoli) hoffmann	species		18	7	1967	1967-07-18	Chippewa Co., Sugar Island, U. of M. Sec. 26, T46N, R2E On ground, rocks, moss	US	United States of America	Michigan	46.354781	-84.143311	969	EPSG:4326	used GeoLocate with default settings	GeoLocate	2022/2025			M. H. Wells
Audubon Camp Natural History Collection	00223	AUD_HOGISL	AUD_HOGISL:00223	PreservedSpecimen	155	Fungi	Ascomycota	Lecanoromycetes	Umbilicariales	Umbilicariaceae	Umbilicaria	vellea		Umbilicaria vellea	Umbilicaria vellea	(Linnaeus) Hoffmann	species		9	8	1967	1967-08-09	Canada, Ontario Thunder. Bay Dist	CA	Canada	Ontario	48.282809	-87.346056	186997	EPSG:4326	used GeoLocate with default settings	GeoLocate	2022/2025			W Graham
Audubon Camp Natural History Collection	00224	AUD_HOGISL	AUD_HOGISL:00224	PreservedSpecimen	L3	Fungi	Ascomycota	Lecanoromycetes	Lecanorales	Cladoniaceae	Cladonia	rangiferina		Cladonia rangiferina	Cladonia rangiferina	(Linnaeus) Wiggers	species		27	6	1967	1967-06-27	Cheboygan Co., 1 mile W. of UMBS RIggsville Road	US	United States of America	Michigan	45.56001	-84.698502	2445	EPSG:4326	used GeoLocate with default settings	GeoLocate	2022/2025			M. H. Wells
Audubon Camp Natural History Collection	00225	AUD_HOGISL	AUD_HOGISL:00225	PreservedSpecimen	L50	Fungi	Ascomycota	Lecanoromycetes	Lecanorales	Cladoniaceae	Cladonia	pyxidata		Cladonia pyxidata	Cladonia pyxidata	(Linnaeus) Hoffmann	species		11	7	1967	1967-07-11	Cheboygan Co., Rockpile near Lancaster Lake, Sec5, T37N, R3W	US	United States of America	Michigan	45.62943	-84.702336	969	EPSG:4326	used GeoLocate with default settings	GeoLocate	2022/2025			M. H. Wells
Audubon Camp Natural History Collection	00226	AUD_HOGISL	AUD_HOGISL:00226	PreservedSpecimen	L203	Fungi	Ascomycota	Lecanoromycetes	Lecanorales	Cladoniaceae	Cladonia	scabriuscula		Cladonia scabriuscula	Cladonia scabriuscula	(Delise ex Nylander) Nylander	species		14	8	1967	1967-08-14	Shoepae Lake, on sand, Jack pines MICHIGAN	US	United States of America	Michigan	46.345833	-86.287222	301	EPSG:4326	used GeoLocate with default settings	GeoLocate	2022/2025			R. Harris	http://www.wikidata.org/entity/Q21387753
Audubon Camp Natural History Collection	00227	AUD_HOGISL	AUD_HOGISL:00227	PreservedSpecimen	L30	Fungi	Ascomycota	Lecanoromycetes	Lecanorales	Cladoniaceae	Cladonia	coniocraea		Cladonia coniocraea	Cladonia coniocraea	(Florke) Sprengel	species		8	7	1967	1967-07-08	Emmet Co. , W. branch Maple River Sec.30 T37N, R4W	US	United States of America	Michigan	45.566473	-84.895285	969	EPSG:4326	used GeoLocate with default settings	GeoLocate	2022/2025			M. H. Wells
Audubon Camp Natural History Collection	00228	AUD_HOGISL	AUD_HOGISL:00228	PreservedSpecimen	L58	Fungi	Ascomycota	Lecanoromycetes	Lecanorales	Cladoniaceae	Cladonia	turgida		Cladonia turgida	Cladonia turgida	(Weber ex Wiggers) Fries	species		10	7	1967	1967-07-10	Chippewa Co. Sugar Island, U. of M. Duck Lake Sec. 26, T45N, R2E	US	United States of America	Michigan	44.625648	-85.741309	2729	EPSG:4326	used GeoLocate with default settings	GeoLocate	2022/2025			M. H. Wells
Audubon Camp Natural History Collection	00229	AUD_HOGISL	AUD_HOGISL:00229	PreservedSpecimen	L41	Fungi	Ascomycota	Lecanoromycetes	Lecanorales	Cladoniaceae	Cladonia	turgida		Cladonia turgida	Cladonia turgida	(Weber ex Wiggers) Fries	species		4	7	1967	1967-07-04	Cheboygan Co., Across Riggsville Road from UMBS entrance	US	United States of America	Michigan	45.570011	-84.610596	301	EPSG:4326	used GeoLocate with default settings	GeoLocate	2022/2025			R. Harris	http://www.wikidata.org/entity/Q21387753	M. H. Wells
Audubon Camp Natural History Collection	00230	AUD_HOGISL	AUD_HOGISL:00230	PreservedSpecimen	L2	Fungi	Ascomycota	Lecanoromycetes	Lecanorales	Cladoniaceae	Cladonia	uncialis		Cladonia uncialis	Cladonia uncialis	(Linnaeus) Wiggers	species		27	6	1967	1967-06-27	Cheboygan Co. 1 mile W. of UMBS RIggsville Road	US	United States of America	Michigan	45.57001	-84.63128	2639	EPSG:4326	used GeoLocate with default settings	GeoLocate	2022/2025			M. H. Wells
Audubon Camp Natural History Collection	00231	AUD_HOGISL	AUD_HOGISL:00231	PreservedSpecimen	L33	Fungi	Ascomycota	Lecanoromycetes	Lecanorales	Cladoniaceae	Cladonia	verticillata		Cladonia verticillata	Cladonia verticillata	(Linnaeus) Florke	species		9	7	1967	1967-07-09	Cheboygan Co., "Iron Bridge" Carp Creek Sec. 4, T36N, R6W	US	United States of America	Michigan	45.543846	-85.04715	969	EPSG:4326	used GeoLocate with default settings	GeoLocate	2022/2025			M. H. Wells
Audubon Camp Natural History Collection	00232	AUD_HOGISL	AUD_HOGISL:00232	PreservedSpecimen	L95	Fungi	Ascomycota	Lecanoromycetes	Peltigerales	Collemataceae	Collema	flaccidum		Collema flaccidum	Collema flaccidum	(Hudson) Candolle	species		4	7	1967	1967-07-04	Cheboygan Co., Carp Creek Gorge Sec. 33, T37N, R3W	US	United States of America	Michigan	45.557021	-84.681244	969	EPSG:4326	used GeoLocate with default settings	GeoLocate	2022/2025			M. H. Wells
Audubon Camp Natural History Collection	00233	AUD_HOGISL	AUD_HOGISL:00233	PreservedSpecimen	161	Fungi	Ascomycota	Lecanoromycetes	Peltigerales	Collemataceae	Lathagrium	fuscovirens		Lathagrium fuscovirens	Lathagrium fuscovirens	(Withering) Trevisan	species		8	8	1967	1967-08-08	Mackinac Co., Bush Bay Sec. 35, T42N, R1E	US	United States of America	Michigan	45.992427	-84.270227	969	EPSG:4326	used GeoLocate with default settings	GeoLocate	2022/2025			M. H. Wells
Audubon Camp Natural History Collection	00234	AUD_HOGISL	AUD_HOGISL:00234	PreservedSpecimen	L24	Fungi	Ascomycota	Coniocybomycetes	Coniocybales	Coniocybaceae	Sclerophora	pallida		Sclerophora pallida	Sclerophora pallida	(Persoon) Yao and Spooner	species		4	7	1967	1967-07-04	Cheboygan Co., Crap Creek Gorge Sec 33, T37N, R3W	US	United States of America	Michigan	45.557021	-84.681244	969	EPSG:4326	used GeoLocate with default settings	GeoLocate	2022/2025			M. H. Wells
Audubon Camp Natural History Collection	00235	AUD_HOGISL	AUD_HOGISL:00235	PreservedSpecimen	L124	Fungi	Ascomycota	Lecanoromycetes	Ostropales	Stictidaceae	Conotrema	urceolatum		Conotrema urceolatum	Conotrema urceolatum	(Acharius) Massalongo	species		30	7	1967	1967-07-30	Emmet Co., Robinson Road Pellston Hills	US	United States of America	Michigan	45.552789	-84.783936	2120	EPSG:4326	used GeoLocate with default settings	GeoLocate	2022/2025			M. H. Wells
Audubon Camp Natural History Collection	00236	AUD_HOGISL	AUD_HOGISL:00236	PreservedSpecimen	L56	Fungi	Ascomycota	Lecanoromycetes	Caliciales	Caliciaceae	Cyphelium	tigillare		Cyphelium tigillare	Cyphelium tigillare	(Acharius) Acharius	species		14	7	1967	1967-07-14	Emmet Co., Levering Road near Cheboygan Co.	US	United States of America	Michigan	45.635844	-84.786994	301	EPSG:4326	used GeoLocate with default settings	GeoLocate	2022/2025			M. H. Wells
Audubon Camp Natural History Collection	00237	AUD_HOGISL	AUD_HOGISL:00237	PreservedSpecimen	141	Fungi	Ascomycota	Eurotiomycetes	Verrucariales	Verrucariaceae	Dermatocarpon	miniatum		Dermatocarpon miniatum	Dermatocarpon miniatum	(Linnaeus) Koch	species		5	8	1967	1967-08-05	Luce Co., Upper Tahquamenon Falls	US	United States of America	Michigan	46.4667	-85.8333	301	EPSG:4326	used GeoLocate with default settings	GeoLocate	2022/2025			K. Cheney		M. H. Wells
Audubon Camp Natural History Collection	00238	AUD_HOGISL	AUD_HOGISL:00238	PreservedSpecimen	L101	Fungi	Ascomycota	Ascomycetes	Gyalectales	Gyalectacea	Coenogonium	luteum		Coenogonium luteum	Coenogonium luteum	(Fries) Massalongo	species		25	7	1967	1967-07-25	Emmet Co., Conway Bog Sec. 25, T35N, R5W	US	United States of America	Michigan	45.39879	-84.863312	969	EPSG:4326	used GeoLocate with default settings	GeoLocate	2022/2025			M. H. Wells
Audubon Camp Natural History Collection	00239	AUD_HOGISL	AUD_HOGISL:00239	PreservedSpecimen	216	Fungi	Ascomycota	Lecanoromycetes	Ostropales	Graphidaceae	Diploschistes	scruposus		Diploschistes scruposus	Diploschistes scruposus	(Schreber) Norman	species		1	7	1968	1968-07-01	Wilderness State Park, Emmet Co.	US	United States of America	Michigan	45.734177	-84.902835	8130	EPSG:4326	used GeoLocate with default settings	GeoLocate	2022/2025			Mary Wells
Audubon Camp Natural History Collection	00240	AUD_HOGISL	AUD_HOGISL:00240	PreservedSpecimen	196	Fungi	Ascomycota	Lecanoromycetes	Ostropales	Graphidaceae	Diploschistes	scruposus		Diploschistes scruposus	Diploschistes scruposus	(Schreber) Norman	species		8	8	1967	1967-08-08	Mackinac Co., R1E, T42N, Sec 28 Near road east of Cedarville	US	United States of America	Michigan	46.007243	-84.31151	969	EPSG:4326	used GeoLocate with default settings	GeoLocate	2022/2025			M. H. Wells
Audubon Camp Natural History Collection	00241	AUD_HOGISL	AUD_HOGISL:00241	PreservedSpecimen	L67	Fungi	Ascomycota	Lecanoromycetes	Lecanorales	Parmeliaceae	Evernia	prunastri		Evernia prunastri	Evernia prunastri	(Linnaeus) Acharius	species		16	7	1967	1967-07-16	Cheboygan Co., Mud Lake Bog Sec.18, T37N, R2W	US	United States of America	Michigan	45.611445	-84.358885	358	EPSG:4326	used GeoLocate with default settings	GeoLocate	2022/2025			M. H. Wells
Audubon Camp Natural History Collection	00242	AUD_HOGISL	AUD_HOGISL:00242	PreservedSpecimen		Fungi	Ascomycota	Lecanoromycetes	Ostropales	Graphidaceae	Graphis	scripta		Graphis scripta	Graphis scripta	(Linnaeus) Acharius	species						Emmet Co., Thuja swamp 1 mile W. of Levering US31	US	United States of America	Michigan	45.635843	-84.807702	2639	EPSG:4326	used GeoLocate with default settings	GeoLocate	2022/2025
Audubon Camp Natural History Collection	00243	AUD_HOGISL	AUD_HOGISL:00243	PreservedSpecimen	L38	Fungi	Ascomycota	Lecanoromycetes	Lecanorales	Parmeliaceae	Evernia	mesomorpha		Evernia mesomorpha	Evernia mesomorpha	Nylander	species		9	7	1967	1967-07-09	Cheboygan Co., "Iron Bridge" Carp Creek Sec. 4, T36N, R3W	US	United States of America	Michigan	45.542693	-84.681548	969	EPSG:4326	used GeoLocate with default settings	GeoLocate	2022/2025			M. H. Wells
Audubon Camp Natural History Collection	00244	AUD_HOGISL	AUD_HOGISL:00244	PreservedSpecimen	L20	Fungi	Ascomycota	Lecanoromycetes	Lecanorales	Parmeliaceae	Hypogymnia	physodes		Hypogymnia physodes	Hypogymnia physodes	(Linnaeus) Nylander	species		4	7	1967	1967-07-04	Cheboygan Co. Across Riggsville Road from UMBS entrance	US	United States of America	Michigan	45.570011	-84.610596	301	EPSG:4326	used GeoLocate with default settings	GeoLocate	2022/2025			M. H. Wells
Audubon Camp Natural History Collection	00245	AUD_HOGISL	AUD_HOGISL:00245	PreservedSpecimen	L185	Fungi	Ascomycota	Lecanoromycetes	Pertusariales	Icmadophilaceae	Icmadophila	ericetorum		Icmadophila ericetorum	Icmadophila ericetorum	(Linnaeus) Zahlbruckner	species		13	8	1967	1967-08-13	Ontario: Thunder Bay District N. shore Lake Superior	CA	Canada	Ontario	48.282809	-87.346056	186997	EPSG:4326	used GeoLocate with default settings	GeoLocate	2022/2025			M. H. Wells
Audubon Camp Natural History Collection	00246	AUD_HOGISL	AUD_HOGISL:00246	PreservedSpecimen	201	Fungi	Ascomycota	Lecanoromycetes	Lecanorales	Lecanoraceae	Lecanora	caesiorubella		Lecanora caesiorubella	Lecanora caesiorubella	(Nylander) Olivier	species		14	8	1967	1967-08-14	Emmet Co. Riggsville Road Oak-Aspen area	US	United States of America	Michigan	45.570011	-84.610596	301	EPSG:4326	used GeoLocate with default settings	GeoLocate	2022/2025			M. H. Wells
Audubon Camp Natural History Collection	00247	AUD_HOGISL	AUD_HOGISL:00247	PreservedSpecimen	L198	Fungi	Ascomycota	Lecanoromycetes	Lecanorales	Lecanoraceae	Lecanora	pallida		Lecanora pallida	Lecanora pallida	(Linnaeus) Acharius	species		14	8	1967	1967-08-14	Emmet Co., Galloway Lake Bog	US	United States of America	Michigan	45.652418	-84.777846	587	EPSG:4326	used GeoLocate with default settings	GeoLocate	2022/2025			M. H. Wells
Audubon Camp Natural History Collection	00248	AUD_HOGISL	AUD_HOGISL:00248	PreservedSpecimen	L187	Fungi	Ascomycota	Lecanoromycetes	Rhizocarpales	Rhizocarpaceae	Rhizocarpon	grande		Rhizocarpon grande	Rhizocarpon grande	(Hoffmann) Arnold	species		13	8	1967	1967-08-13	Ontario: Thunder Bay District N. shore Lake Superior	CA	Canada	Ontario	48.282809	-87.346056	186997	EPSG:4326	used GeoLocate with default settings	GeoLocate	2022/2025			M. H. Wells		H. A. Crum	http://www.wikidata.org/entity/Q21340113
Audubon Camp Natural History Collection	00249	AUD_HOGISL	AUD_HOGISL:00249	PreservedSpecimen	L87	Fungi	Ascomycota	Lecanoromycetes	Lecanorales	Lecanoraceae	Lecanora	muralis		Lecanora muralis	Lecanora muralis	(Schreber) Rabenhorst	species		18	7	1967	1967-07-18	Chippewa Co., Sugar Island, Duck L. Sec 26, T46N, R2E on rock at water's edge	US	United States of America	Michigan	46.354781	-84.143311	969	EPSG:4326	used GeoLocate with default settings	GeoLocate	2022/2025			M. H. Wells
Audubon Camp Natural History Collection	00250	AUD_HOGISL	AUD_HOGISL:00250	PreservedSpecimen	L85	Fungi	Ascomycota	Lecanoromycetes	Lecanorales	Lecanoraceae	Lecanora	subfusca		Lecanora subfusca	Lecanora subfusca	(Hudson) Choisy	species		18	7	1967	1967-07-18	Chippewa Co., Sugar Island, Sec 22, T46N, R2E	US	United States of America	Michigan	46.369157	-84.164543	969	EPSG:4326	used GeoLocate with default settings	GeoLocate	2022/2025			M. H. Wells
Audubon Camp Natural History Collection	00251	AUD_HOGISL	AUD_HOGISL:00251	PreservedSpecimen	128	Fungi	Ascomycota	Lecanoromycetes	Teloschistales	Teloschistaceae	Xanthoria	polycarpa		Xanthoria polycarpa	Xanthoria polycarpa	(Hoffmann) Fries	species						Berry Creek Area, Cheboygan Co., Michigan	US	United States of America	Michigan	45.388916	-84.730041	210	EPSG:4326	used GeoLocate with default settings	GeoLocate	2022/2025			D. Huffman
Audubon Camp Natural History Collection	00252	AUD_HOGISL	AUD_HOGISL:00252	PreservedSpecimen	L73	Fungi	Ascomycota	Lecanoromycetes	Peltigerales	Peltigeraceae	Lobaria	pulmonaria		Lobaria pulmonaria	Lobaria pulmonaria	(Linnaeus) Hoffmann	species		18	7	1967	1967-07-18	Chippewa Co., Sugar Island, Sec. 22, T46N, R2E; on maple, shaded mixed forest	US	United States of America	Michigan	46.369157	-84.164543	969	EPSG:4326	used GeoLocate with default settings	GeoLocate	2022/2025			M. H. Wells
Audubon Camp Natural History Collection	00253	AUD_HOGISL	AUD_HOGISL:00253	PreservedSpecimen	L66	Fungi	Ascomycota	Lecanoromycetes	Peltigerales	Peltigeraceae	Lobaria	quercizans		Lobaria quercizans	Lobaria quercizans	(Michaux) Schweinitz	species		15	7	1967	1967-07-15	Cheboygan Co. Mud lake Bog, Sec. 18, T37N, R2W; on sugar maple	US	United States of America	Michigan	45.611445	-84.358885	358	EPSG:4326	used GeoLocate with default settings	GeoLocate	2022/2025			M. H. Wells
Audubon Camp Natural History Collection	00254	AUD_HOGISL	AUD_HOGISL:00254	PreservedSpecimen	L77	Fungi	Ascomycota	Lecanoromycetes	Lecanorales	Lecideaceae	Hypocenomyce	anthracophila		Hypocenomyce anthracophila	Hypocenomyce anthracophila	(Florke) Hafellner	species		18	7	1967	1967-07-18	Cheboygan Co. UMBS	US	United States of America	Michigan	45.560011	-84.677821	84	EPSG:4326	used GeoLocate with default settings	GeoLocate	2022/2025			M. H. Wells
Audubon Camp Natural History Collection	00255	AUD_HOGISL	AUD_HOGISL:00255	PreservedSpecimen	L166	Fungi	Ascomycota	Lecanoromycetes	Lecanorales	Lecideaceae	Hypocenomyce	friesii		Hypocenomyce friesii	Hypocenomyce friesii	(Acharius) Hafellner	species		18	7	1967	1967-07-18	Cheboygan Co. UMBS	US	United States of America	Michigan	45.560011	-84.677821	84	EPSG:4326	used GeoLocate with default settings	GeoLocate	2022/2025			M. H. Wells
Audubon Camp Natural History Collection	00256	AUD_HOGISL	AUD_HOGISL:00256	PreservedSpecimen	L79	Fungi	Ascomycota	Lecanoromycetes	Lecanorales	Lecideaceae	Hypocenomyce	scalaris		Hypocenomyce scalaris	Hypocenomyce scalaris	(Acharius) Choisy	species		18	7	1967	1967-07-18	Cheboygan Co., 1 mile W. of UMBS	US	United States of America	Michigan	45.56001	-84.698502	2445	EPSG:4326	used GeoLocate with default settings	GeoLocate	2022/2025			M. H. Wells
Audubon Camp Natural History Collection	00257	AUD_HOGISL	AUD_HOGISL:00257	PreservedSpecimen	L17	Fungi	Ascomycota	Lecanoromycetes	Lecanorales	Lecideaceae	Trapeliopsis	granulosa		Trapeliopsis granulosa	Trapeliopsis granulosa	(Hoffmann) Lumbsch	species		4	7	1967	1967-07-04	Cheboygan Co. Across Riggsville Road from UMBS entrance	US	United States of America	Michigan	45.560011	-84.677821	84	EPSG:4326	used GeoLocate with default settings	GeoLocate	2022/2025			M. H. Wells
Audubon Camp Natural History Collection	00258	AUD_HOGISL	AUD_HOGISL:00258	PreservedSpecimen	171	Fungi	Ascomycota	Lecanoromycetes	Lecanorales	Lecanoraceae	Lecanora	symmicta		Lecanora symmicta	Lecanora symmicta	(Acharius) Acharius	species		8	8	1967	1967-08-08	Mackinac Co., Near Cedarville Sec 28, T42N, R1E	US	United States of America	Michigan	46.007243	-84.31151	969	EPSG:4326	used GeoLocate with default settings	GeoLocate	2022/2025			M. H. Wells
Audubon Camp Natural History Collection	00259	AUD_HOGISL	AUD_HOGISL:00259	PreservedSpecimen	L75	Fungi	Ascomycota	Lecanoromycetes	Lecanorales	Ramalinaceae	Biatora	vernalis		Biatora vernalis	Biatora vernalis	(Linnaeus) Fries	species		18	7	1967	1967-07-18	Chippewa Co., Sugar Island Sec. 22, T46N, R2E	US	United States of America	Michigan	46.369157	-84.164543	969	EPSG:4326	used GeoLocate with default settings	GeoLocate	2022/2025			M. H. Wells
Audubon Camp Natural History Collection	00260	AUD_HOGISL	AUD_HOGISL:00260	PreservedSpecimen	L93	Fungi	Ascomycota	Lecanoromycetes	Peltigerales	Collemataceae	Leptogium	corticola		Leptogium corticola	Leptogium corticola	(Degelius) Magnusson	species		4	7	1967	1967-07-04	Cheboygan Co., Carp Creek Gorge Sec. 33, T37N, R3W	US	United States of America	Michigan	45.557021	-84.681244	969	EPSG:4326	used GeoLocate with default settings	GeoLocate	2022/2025			M. H. Wells
Audubon Camp Natural History Collection	00261	AUD_HOGISL	AUD_HOGISL:00261	PreservedSpecimen	L206	Fungi	Ascomycota	Lecanoromycetes	Peltigerales	Collemataceae	Leptogium	cyanescens		Leptogium cyanescens	Leptogium cyanescens	(Acharius) Körber	species		15	8	1967	1967-08-15	Luce Co., Upper Tahquamenon Falls picnic grounds MICHIGAN	US	United States of America	Michigan	46.4667	-85.8333	301	EPSG:4326	used GeoLocate with default settings	GeoLocate	2022/2025			K. Cheney
Audubon Camp Natural History Collection	00262	AUD_HOGISL	AUD_HOGISL:00262	PreservedSpecimen	L207	Fungi	Ascomycota	Lecanoromycetes	Lecanorales	Ectolechiaceae	Lopadium	pezizoideum		Lopadium pezizoideum	Lopadium pezizoideum	(Schaerer) Vainio	species		15	8	1967	1967-08-15	Emmet Co. Galloway Lake Bog	US	United States of America	Michigan	45.652418	-84.777846	587	EPSG:4326	used GeoLocate with default settings	GeoLocate	2022/2025			R. Harris	http://www.wikidata.org/entity/Q21387753
Audubon Camp Natural History Collection	00263	AUD_HOGISL	AUD_HOGISL:00263	PreservedSpecimen	L88	Fungi	Ascomycota	Lecanoromycetes	Peltigerales	Nephromataceae	Nephroma	bellum		Nephroma bellum	Nephroma bellum	Tuckerman	species		18	7	1967	1967-07-18	Chippewa Co., Sugar Island Sec. 22, T46N, R2E	US	United States of America	Michigan	46.369157	-84.164543	969	EPSG:4326	used GeoLocate with default settings	GeoLocate	2022/2025			M. H. Wells
Audubon Camp Natural History Collection	00264	AUD_HOGISL	AUD_HOGISL:00264	PreservedSpecimen	L119	Fungi	Ascomycota	Arthoniomycetes	Arthoniales	Opegraphaceae	Opegrapha	pulicaris		Opegrapha pulicaris	Opegrapha pulicaris	(Persoon) Acharius	species		1	8	1967	1967-08-01	Emmet Co., Middle Village Road Sec.1, T36N, R6W	US	United States of America	Michigan	45.543732	-84.985556	969	EPSG:4326	used GeoLocate with default settings	GeoLocate	2022/2025			M. H. Wells
Audubon Camp Natural History Collection	00265	AUD_HOGISL	AUD_HOGISL:00265	PreservedSpecimen	142	Fungi	Ascomycota	Lecanoromycetes	Lecanorales	Parmeliaceae	Punctelia	bolliana		Punctelia bolliana	Punctelia bolliana	(Argoviensis) Krog	species		1	8	1967	1967-08-01	Emmet Co., Abandoned farm Robinson Road Sec.29, T37N, R6W	US	United States of America	Michigan	45.572621	-85.067856	969	EPSG:4326	used GeoLocate with default settings	GeoLocate	2022/2025			M. H. Wells
Audubon Camp Natural History Collection	00266	AUD_HOGISL	AUD_HOGISL:00266	PreservedSpecimen	L204	Fungi	Ascomycota	Lecanoromycetes	Lecanorales	Parmeliaceae	Punctelia	borreri		Punctelia borreri	Punctelia borreri	(Smith) Krog	species		15	8	1967	1967-08-15	Emmet Co., Robinson Road, Pellston Hills MICHIGAN	US	United States of America	Michigan	45.552789	-84.783936	2120	EPSG:4326	used GeoLocate with default settings	GeoLocate	2022/2025			K. Cheney
Audubon Camp Natural History Collection	00267	AUD_HOGISL	AUD_HOGISL:00267	PreservedSpecimen	L11	Fungi	Ascomycota	Lecanoromycetes	Lecanorales	Parmeliaceae	Flavoparmelia	caperata		Flavoparmelia caperata	Flavoparmelia caperata	(Linnaeus) Hale	species		30	6	1967	1967-06-30	Emmet Co., Sturgeon Bay Sec. 8, T38N, R6W beech-maple forest	US	United States of America	Michigan	45.716676	-85.000061	647	EPSG:4326	used GeoLocate with default settings	GeoLocate	2022/2025			M. H. Wells
Audubon Camp Natural History Collection	00268	AUD_HOGISL	AUD_HOGISL:00268	PreservedSpecimen	L99	Fungi	Ascomycota	Lecanoromycetes	Lecanorales	Parmeliaceae	Parmotrema	crinitum		Parmotrema crinitum	Parmotrema crinitum	(Acharius) Choisy	species		25	7	1967	1967-07-25	Emmet Co. Conway Bog Sec. 25, T35N, R5W	US	United States of America	Michigan	45.39879	-84.863312	969	EPSG:4326	used GeoLocate with default settings	GeoLocate	2022/2025			M. H. Wells
Audubon Camp Natural History Collection	00269	AUD_HOGISL	AUD_HOGISL:00269	PreservedSpecimen	L15	Fungi	Ascomycota	Lecanoromycetes	Lecanorales	Parmeliaceae	Myelochroa	galbina		Myelochroa galbina	Myelochroa galbina	(Kurokawa) Elix and Hale	species		30	6	1967	1967-06-30	Emmet Co., Sec. 8, T38N, R6W Mixed forest	US	United States of America	Michigan	45.587543	-84.98147	45621	EPSG:4326	used GeoLocate with default settings	GeoLocate	2022/2025			M. H. Wells
Audubon Camp Natural History Collection	00270	AUD_HOGISL	AUD_HOGISL:00270	PreservedSpecimen	L70	Fungi	Ascomycota	Lecanoromycetes	Lecanorales	Parmeliaceae	Melanohalea	olivacea		Melanohalea olivacea	Melanohalea olivacea	(Linnaeus) Blanco, Crespo, Divakar, Esslinger, Hawksworth, and Lumbsch	species		18	7	1967	1967-07-18	Chippewa Co., Sugar Island Sec. 22, T46N, R2E	US	United States of America	Michigan	46.369157	-84.164543	969	EPSG:4326	used GeoLocate with default settings	GeoLocate	2022/2025			M. H. Wells
Audubon Camp Natural History Collection	00271	AUD_HOGISL	AUD_HOGISL:00271	PreservedSpecimen	L123	Fungi	Ascomycota	Lecanoromycetes	Lecanorales	Parmeliaceae	Parmelia	saxatilis		Parmelia saxatilis	Parmelia saxatilis	(Linnaeus) Acharius	species		1	8	1967	1967-08-01	Emmet Co., Robinson Road Sec. 31, T37N, R4W	US	United States of America	Michigan	45.557999	-84.84299	969	EPSG:4326	used GeoLocate with default settings	GeoLocate	2022/2025			M. H. Wells
Audubon Camp Natural History Collection	00272	AUD_HOGISL	AUD_HOGISL:00272	PreservedSpecimen	L167	Fungi	Ascomycota	Lecanoromycetes	Lecanorales	Parmeliaceae	Cetrelia	olivetorum		Cetrelia olivetorum	Cetrelia olivetorum	(Nylander) Culberson and Culberson	species		11	8	1967	1967-08-11	Luce Co. Upper Tahquamenon Falls Sec. 12, T48N, R8W	US	United States of America	Michigan	46.571571	-85.249685	969	EPSG:4326	used GeoLocate with default settings	GeoLocate	2022/2025			M. H. Wells
Audubon Camp Natural History Collection	00273	AUD_HOGISL	AUD_HOGISL:00273	PreservedSpecimen	214	Fungi	Ascomycota	Lecanoromycetes	Lecanorales	Parmeliaceae	Punctelia	borreri		Punctelia borreri	Punctelia borreri	(Smith) Krog	species		2	7	1968	1968-07-02	Cheboygan Co., T37N, R3W, Sec. 27	US	United States of America	Michigan	45.571077	-84.660983	969	EPSG:4326	used GeoLocate with default settings	GeoLocate	2022/2025			Mary Wells
Audubon Camp Natural History Collection	00274	AUD_HOGISL	AUD_HOGISL:00274	PreservedSpecimen	L53	Fungi	Ascomycota	Lecanoromycetes	Lecanorales	Parmeliaceae	Punctelia	rudecta		Punctelia rudecta	Punctelia rudecta	(Acharius) Krog	species		11	7	1967	1967-07-11	Emmet Co., Thuja swamp 1 mile W. of Levering US31	US	United States of America	Michigan	45.635843	-84.807702	2639	EPSG:4326	used GeoLocate with default settings	GeoLocate	2022/2025			K. Cheney | M. H. Wells
Audubon Camp Natural History Collection	00275	AUD_HOGISL	AUD_HOGISL:00275	PreservedSpecimen	L36	Fungi	Ascomycota	Lecanoromycetes	Lecanorales	Parmeliaceae	Melanelia	subaurifera		Melanelia subaurifera	Melanelia subaurifera	(Nylander) Esslinger	species		9	7	1967	1967-07-09	Cheboygan Co. "Iron Bridge" Carp Creek Sec 4, T36N, R3W	US	United States of America	Michigan	45.542693	-84.681548	969	EPSG:4326	used GeoLocate with default settings	GeoLocate	2022/2025			M. H. Wells
Audubon Camp Natural History Collection	00276	AUD_HOGISL	AUD_HOGISL:00276	PreservedSpecimen	L49	Fungi	Ascomycota	Lecanoromycetes	Lecanorales	Parmeliaceae	Parmelia	sulcata		Parmelia sulcata	Parmelia sulcata	Taylor	species		11	7	1967	1967-07-11	Cheboygan Co., Old homestead near Lancaster Lake	US	United States of America	Michigan	45.621264	-84.707702	381	EPSG:4326	used GeoLocate with default settings	GeoLocate	2022/2025			M. H. Wells
Audubon Camp Natural History Collection	00277	AUD_HOGISL	AUD_HOGISL:00277	PreservedSpecimen	L26	Fungi	Ascomycota	Lecanoromycetes	Lecanorales	Parmeliaceae	Xanthoparmelia	taractica		Xanthoparmelia taractica	Xanthoparmelia taractica	(Kurokawa) Hale	species		3	7	1967	1967-07-03	Emmet Co., Wormwood Lane on rock at roadside	US	United States of America	Michigan	46.068845	-87.165974	301	EPSG:4326	used GeoLocate with default settings	GeoLocate	2022/2025			M. H. Wells
Audubon Camp Natural History Collection	00278	AUD_HOGISL	AUD_HOGISL:00278	PreservedSpecimen	L178	Fungi	Ascomycota	Lecanoromycetes	Lecanorales	Parmeliaceae	Flavopunctelia	soredica		Flavopunctelia soredica	Flavopunctelia soredica	(Nylander) Hale	species		12	8	1967	1967-08-12	Cheboygan Co. Near Biological Sta. Douglas Lake on tree, dusty road.	US	United States of America	Michigan	45.580029	-84.694365	3507	EPSG:4326	used GeoLocate with default settings	GeoLocate	2022/2025			M. H. Wells
Audubon Camp Natural History Collection	00279	AUD_HOGISL	AUD_HOGISL:00279	PreservedSpecimen	L105	Fungi	Ascomycota	Lecanoromycetes	Lecanorales	Parmeliaceae	Imshaugia	aleurites		Imshaugia aleurites	Imshaugia aleurites	(Acharius) Blanco, Crespo, Divakar, Esslinger, Hawksworth, and Lumbsch	species		25	7	1967	1967-07-25	Presque Isle Co., S.W. U.S. Lamprey Ex. Station Sec. 23, T36N, R3E	US	United States of America	Michigan	45.487009	-84.039626	969	EPSG:4326	used GeoLocate with default settings	GeoLocate	2022/2025			M. H. Wells
Audubon Camp Natural History Collection	00280	AUD_HOGISL	AUD_HOGISL:00280	PreservedSpecimen	202	Fungi	Ascomycota	Lecanoromycetes	Lecanorales	Parmeliaceae	Imshaugia	aleurites		Imshaugia aleurites	Imshaugia aleurites	(Acharius) Blanco, Crespo, Divakar, Esslinger, Hawksworth, and Lumbsch	species		14	8	1967	1967-08-14	Cheboygan Co. "Iron Bridge" Carp Creek	US	United States of America	Michigan	45.55	-84.6833	301	EPSG:4326	used GeoLocate with default settings	GeoLocate	2022/2025			M. H. Wells
Audubon Camp Natural History Collection	00281	AUD_HOGISL	AUD_HOGISL:00281	PreservedSpecimen	L86	Fungi	Ascomycota	Lecanoromycetes	Lecanorales	Parmeliaceae	Parmeliopsis	ambigua		Parmeliopsis ambigua	Parmeliopsis ambigua	(Wulfen) Nylander	species		18	7	1967	1967-07-18	Chippewa Co., Sugar Island Sec. 34, T46N, R2E	US	United States of America	Michigan	46.340056	-84.164244	969	EPSG:4326	used GeoLocate with default settings	GeoLocate	2022/2025			M. H. Wells
Audubon Camp Natural History Collection	00282	AUD_HOGISL	AUD_HOGISL:00282	PreservedSpecimen	L205	Fungi	Ascomycota	Lecanoromycetes	Peltigerales	Peltigeraceae	Peltigera	aphthosa		Peltigera aphthosa	Peltigera aphthosa	(Linnaeus) Wildenow	species		15	8	1967	1967-08-15	Luce Co. Upper Tahquamenon Falls on rock over moss at river bank MICHIGAN	US	United States of America	Michigan	46.4667	-85.8333	301	EPSG:4326	used GeoLocate with default settings	GeoLocate	2022/2025			K. Cheney
Audubon Camp Natural History Collection	00283	AUD_HOGISL	AUD_HOGISL:00283	PreservedSpecimen	L134	Fungi	Ascomycota	Lecanoromycetes	Peltigerales	Peltigeraceae	Peltigera	aphthosa		Peltigera aphthosa	Peltigera aphthosa	(Linnaeus) Wildenow	species		5	8	1967	1967-08-05	Luce Co., Upper Tahquemenon Falls	US	United States of America	Michigan	46.4667	-85.8333	301	EPSG:4326	used GeoLocate with default settings	GeoLocate	2022/2025			M. H. Wells
Audubon Camp Natural History Collection	00284	AUD_HOGISL	AUD_HOGISL:00284	PreservedSpecimen	199	Fungi	Ascomycota	Lecanoromycetes	Peltigerales	Peltigeraceae	Peltigera	evansiana		Peltigera evansiana	Peltigera evansiana	Gyelnik	species		14	8	1967	1967-08-14	Emmet Co., 7/10 mile south of Levering, US 31	US	United States of America	Michigan	45.625709	-84.786994	1123	EPSG:4326	used GeoLocate with default settings	GeoLocate	2022/2025			M. H. Wells
Audubon Camp Natural History Collection	00285	AUD_HOGISL	AUD_HOGISL:00285	PreservedSpecimen	L115	Fungi	Ascomycota	Lecanoromycetes	Peltigerales	Peltigeraceae	Peltigera	horizontalis		Peltigera horizontalis	Peltigera horizontalis	(Hudson) Baumgarten	species		20	7	1967	1967-07-20	Emmet Co., Lower Maple River Swamp	US	United States of America	Michigan	45.514295	-84.767103	301	EPSG:4326	used GeoLocate with default settings	GeoLocate	2022/2025			M. H. Wells
Audubon Camp Natural History Collection	00286	AUD_HOGISL	AUD_HOGISL:00286	PreservedSpecimen	L82	Fungi	Ascomycota	Lecanoromycetes	Pertusariales	Pertusariaceae	Pertusaria	amara		Pertusaria amara	Pertusaria amara	(Acharius) Nylander	species		19	7	1967	1967-07-19	Chippewa Co., Sugar Island Sec. 22, T46N, R2E	US	United States of America	Michigan	46.369157	-84.164543	969	EPSG:4326	used GeoLocate with default settings	GeoLocate	2022/2025			M. H. Wells
Audubon Camp Natural History Collection	00287	AUD_HOGISL	AUD_HOGISL:00287	PreservedSpecimen	L13	Fungi	Ascomycota	Lecanoromycetes	Peltigerales	Peltigeraceae	Peltigera	canina		Peltigera canina	Peltigera canina	(Linnaeus) Wildenow	species		30	6	1967	1967-06-30	Emmet Co., Sturgeon Bay Sec. 8, T38N, R6W beech-maple forest	US	United States of America	Michigan	45.716676	-85.000061	647	EPSG:4326	used GeoLocate with default settings	GeoLocate	2022/2025			M. H. Wells
Audubon Camp Natural History Collection	00288	AUD_HOGISL	AUD_HOGISL:00288	PreservedSpecimen	L51	Fungi	Ascomycota	Lecanoromycetes	Caliciales	Physciaceae	Physcia	adscendens		Physcia adscendens	Physcia adscendens	(Fries) Olivier	species		11	7	1967	1967-07-11	Emmet Co., Levering Road near Cheboygan Co. line	US	United States of America	Michigan	45.635844	-84.786994	301	EPSG:4326	used GeoLocate with default settings	GeoLocate	2022/2025			M. H. Wells
Audubon Camp Natural History Collection	00289	AUD_HOGISL	AUD_HOGISL:00289	PreservedSpecimen	L157	Fungi	Ascomycota	Lecanoromycetes	Caliciales	Physciaceae	Physcia	caesia		Physcia caesia	Physcia caesia	(Hoffmann) Hampe	species		8	8	1967	1967-08-08	Mackinac Co., Bush Bay Sec. 35, T42N, R1E	US	United States of America	Michigan	45.992427	-84.270227	969	EPSG:4326	used GeoLocate with default settings	GeoLocate	2022/2025			M. H. Wells
Audubon Camp Natural History Collection	00290	AUD_HOGISL	AUD_HOGISL:00290	PreservedSpecimen	163	Fungi	Ascomycota	Lecanoromycetes	Caliciales	Physciaceae	Phaeophyscia	ciliata		Phaeophyscia ciliata	Phaeophyscia ciliata	(Hoffmann) Moberg	species		4	8	1967	1967-08-04	Montmorency Co., Near old rail road tracks	US	United States of America	Michigan	45.027546	-84.127208	32857	EPSG:4326	used GeoLocate with default settings	GeoLocate	2022/2025			M. H. Wells
Audubon Camp Natural History Collection	00291	AUD_HOGISL	AUD_HOGISL:00291	PreservedSpecimen	215	Fungi	Ascomycota	Lecanoromycetes	Caliciales	Physciaceae	Poeltonia	grisea		Poeltonia grisea	Poeltonia grisea	(Lamarck) Poelt	species		1	7	1968	1968-07-01	On fallen log, cedar forest Wilderness State Park, Emmet County MICHIGAN	US	United States of America	Michigan	45.734177	-84.902835	8130	EPSG:4326	used GeoLocate with default settings	GeoLocate	2022/2025			Mary Wells
Audubon Camp Natural History Collection	00292	AUD_HOGISL	AUD_HOGISL:00292	PreservedSpecimen	L64	Fungi	Ascomycota	Lecanoromycetes	Lecanorales	Parmeliaceae	Imshaugia	placorodia		Imshaugia placorodia	Imshaugia placorodia	(Acharius) Blanco, Crespo, Divakar, Esslinger, Hawksworth, and Lumbsch	species		15	7	1967	1967-07-15	Luce Co., Culhane Lake Camp Ground Sec. 31, T50N, R8W	US	United States of America	Michigan	46.687144	-85.353974	969	EPSG:4326	used GeoLocate with default settings	GeoLocate	2022/2025			M. H. Wells
Audubon Camp Natural History Collection	00293	AUD_HOGISL	AUD_HOGISL:00293	PreservedSpecimen	L91	Fungi	Ascomycota	Lecanoromycetes	Caliciales	Physciaceae	Physcia	aipolia		Physcia aipolia	Physcia aipolia	(Ehrhart ex Humboldt) Furnrohr	species		20	7	1967	1967-07-20	Emmet Co., Gill Road at Pleasant View Road Sec. 12, T38N, R5W	US	United States of America	Michigan	45.701906	-84.863025	969	EPSG:4326	used GeoLocate with default settings	GeoLocate	2022/2025			M. H. Wells
Audubon Camp Natural History Collection	00294	AUD_HOGISL	AUD_HOGISL:00294	PreservedSpecimen	L132	Fungi	Ascomycota	Lecanoromycetes	Caliciales	Physciaceae	Poeltonia	grisea		Poeltonia grisea	Poeltonia grisea	(Lamarck) Poelt	species		4	8	1967	1967-08-04	Montemorency Co. N.W. corner near old rail road	US	United States of America	Michigan	45.027546	-84.127208	32857	EPSG:4326	used GeoLocate with default settings	GeoLocate	2022/2025			M. H. Wells
Audubon Camp Natural History Collection	00295	AUD_HOGISL	AUD_HOGISL:00295	PreservedSpecimen	L111	Fungi	Ascomycota	Lecanoromycetes	Acarosporales	Acarosporaceae	Acarospora	glaucocarpa		Acarospora glaucocarpa	Acarospora glaucocarpa	(Acharius) Korber	species		11	7	1967	1967-07-11	Cheboygan Co. Near Lancaster Lake R3W, T37N, Sec. 5	US	United States of America	Michigan	45.62943	-84.702336	969	EPSG:4326	used GeoLocate with default settings	GeoLocate	2022/2025			M. H. Wells
Audubon Camp Natural History Collection	00296	AUD_HOGISL	AUD_HOGISL:00296	PreservedSpecimen	L116	Fungi	Ascomycota				Asphopulpum	pustulatum		Asphopulpum pustulatum	Asphopulpum pustulatum		species	unverified taxon	1	8	1967	1967-08-01	Emmet Co. Middle Village Road Sec. 1 T36N R6W	US	United States of America	Michigan	45.543732	-84.985556	969	EPSG:4326	used GeoLocate with default settings	GeoLocate	2022/2025			M. H. Wells
Audubon Camp Natural History Collection	00297	AUD_HOGISL	AUD_HOGISL:00297	PreservedSpecimen	L184	Fungi	Ascomycota	Lecanoromycetes	Lecanorales	Parmeliaceae	Bryoria	americana		Bryoria americana	Bryoria americana	(Motyka) Brodo and Hawksworth	species		13	8	1967	1967-08-13	Ontario: Thunder Bay District N. shore Lake Superior	CA	Canada	Ontario	48.282809	-87.346056	186997	EPSG:4326	used GeoLocate with default settings	GeoLocate	2022/2025			M. H. Wells
Audubon Camp Natural History Collection	00298	AUD_HOGISL	AUD_HOGISL:00298	PreservedSpecimen	L117	Fungi	Ascomycota	Lecanoromycetes	Caliciales	Physciaceae	Anaptychia	setifera		Anaptychia setifera	Anaptychia setifera Rasanen	(Mereschkowski) (Rasanen)	species		1	8	1967	1967-08-01	Emmet Co., Dunes along Sturgeon Bay Sec. 18, T38N, R5W	US	United States of America	Michigan	45.686085	-84.965557	969	EPSG:4326	used GeoLocate with default settings	GeoLocate	2022/2025			M. H. Wells
Audubon Camp Natural History Collection	00299	AUD_HOGISL	AUD_HOGISL:00299	PreservedSpecimen	L32	Fungi	Ascomycota	Arthoniomycetes	Arthoniales	Chrysotrichaceae	Chrysothrix	caesia		Chrysothrix caesia	Chrysothrix caesia	(Vahl) Argoviensis	species		8	7	1967	1967-07-08	Cheboygan Co., Carp Creek Gorge Sec. 33, T37N, R3W	US	United States of America	Michigan	45.557021	-84.681244	969	EPSG:4326	used GeoLocate with default settings	GeoLocate	2022/2025			M. H. Wells
Audubon Camp Natural History Collection	00300	AUD_HOGISL	AUD_HOGISL:00300	PreservedSpecimen	1193	Fungi	Ascomycota	Lecanoromycetes	Peltigerales	Peltigeraceae	Lobaria	pulmonaria		Lobaria pulmonaria	Lobaria pulmonaria	(Linnaeus) Hoffmann	species		15	8	1967	1967-08-15	Alger Co. near Au Train Lake Sec. 17 t47N, R20W	US	United States of America	Michigan	46.401753	-86.840201	1958	EPSG:4326	used GeoLocate with default settings	GeoLocate	2022/2025			J.J. Engel
Audubon Camp Natural History Collection	00301	AUD_HOGISL	AUD_HOGISL:00301	PreservedSpecimen	L195	Fungi	Ascomycota	Lecanoromycetes	Lecanorales	Scoliciosporaceae	Scoliciosporum	chlorococcum		Scoliciosporum chlorococcum	Scoliciosporum chlorococcum	(Stenhammar) Vezda	species		14	8	1967	1967-08-14	Emmet Co., Sturgeon Bay Dunes	US	United States of America	Michigan	45.716676	-85.000061	647	EPSG:4326	used GeoLocate with default settings	GeoLocate	2022/2025			M. H. Wells
Audubon Camp Natural History Collection	00302	AUD_HOGISL	AUD_HOGISL:00302	PreservedSpecimen		Fungi	Ascomycota	Arthoniomycetes	Arthoniales	Arthoniaceae	Arthonia	radiata		Arthonia radiata	Arthonia radiata	(Persoon)	species		11	7	1967	1967-07-11	Emmet Co., Thuja swamp 1 mile S. of Levering US 31	US	United States of America	Michigan	45.621365	-84.786994	2639	EPSG:4326	used GeoLocate with default settings	GeoLocate	2022/2025			M. H. Wells
Audubon Camp Natural History Collection	00303	AUD_HOGISL	AUD_HOGISL:00303	PreservedSpecimen	L100	Fungi	Ascomycota	Lecanoromycetes	Lecanorales	Ramalinaceae	Bacidia	schweinitzii		Bacidia schweinitzii	Bacidia schweinitzii	(Fries) Massalongo	species		25	7	1967	1967-07-25	Emmet Co., Conway Bog Sec. 25, T35N, R5W	US	United States of America	Michigan	45.39879	-84.863312	969	EPSG:4326	used GeoLocate with default settings	GeoLocate	2022/2025			M. H. Wells
Audubon Camp Natural History Collection	00304	AUD_HOGISL	AUD_HOGISL:00304	PreservedSpecimen	148	Fungi	Ascomycota	Lecanoromycetes	Acarosporales	Acarosporaceae	Acarospora	fuscata		Acarospora fuscata	Acarospora fuscata	(Nylander) Theodor Fries	species		8	8	1967	1967-08-08	Mackinac Co., Near Cedarville Sec 28, T42N, R1E	US	United States of America	Michigan	46.007243	-84.31151	969	EPSG:4326	used GeoLocate with default settings	GeoLocate	2022/2025			M. H. Wells
Audubon Camp Natural History Collection	00305	AUD_HOGISL	AUD_HOGISL:00305	PreservedSpecimen		Fungi	Ascomycota	Lecanoromycetes	Umbilicariales	Umbilicariaceae	Actinogyra	muhlenbergii		Actinogyra muhlenbergii	Actinogyra muhlenbergii	(Acharius) Scholander	species		9	8	1967	1967-08-09	Ontario: Thunder Bay District Ashburton Bay Neys Provincial Park	CA	Canada	Ontario	48.755	-86.576111	2289	EPSG:4326	used GeoLocate with default settings	GeoLocate	2022/2025			M. H. Wells
Audubon Camp Natural History Collection	00306	AUD_HOGISL	AUD_HOGISL:00306	PreservedSpecimen	L149	Fungi	Ascomycota	Arthoniomycetes	Arthoniales	Arthoniaceae	Arthothelium	spectabile		Arthothelium spectabile	Arthothelium spectabile	(Nylander) Zahlbruckner	species		9	8	1967	1967-08-09	Emmet Co. Robinson Road Pellston Hills	US	United States of America	Michigan	45.552789	-84.783936	2120	EPSG:4326	used GeoLocate with default settings	GeoLocate	2022/2025			M. H. Wells
Audubon Camp Natural History Collection	00307	AUD_HOGISL	AUD_HOGISL:00307	PreservedSpecimen	57	Fungi	Ascomycota	Lecanoromycetes	Lecanorales	Ramalinaceae	Bacidia	sphaeroides		Bacidia sphaeroides	Bacidia sphaeroides	(Persoon) Massalongo	species		15	7	1967	1967-07-15	Luce Co., Boggy area near shore of Cuhlane Lake, Sec. 31, T50N, R8W	US	United States of America	Michigan	46.687144	-85.353974	969	EPSG:4326	used GeoLocate with default settings	GeoLocate	2022/2025			M. H. Wells
Audubon Camp Natural History Collection	00308	AUD_HOGISL	AUD_HOGISL:00308	PreservedSpecimen	L110	Fungi	Ascomycota	Lecanoromycetes	Caliciales	Caliciaceae	Buellia	disciformis		Buellia disciformis	Buellia disciformis	(Fries) Mudd	species		25	7	1967	1967-07-25	Chippewa Co., Sugar Island Sec. 22, T46N, R2E	US	United States of America	Michigan	46.369157	-84.164543	969	EPSG:4326	used GeoLocate with default settings	GeoLocate	2022/2025			M. H. Wells
Audubon Camp Natural History Collection	00309	AUD_HOGISL	AUD_HOGISL:00309	PreservedSpecimen	L80	Fungi	Ascomycota	Lecanoromycetes	Caliciales	Caliciaceae	Buellia	punctata		Buellia punctata	Buellia punctata	(Hoffmann) Massalongo	species		18	7	1967	1967-07-18	Chippewa Co., Sugar Island Sec. 26, T46N, R2E	US	United States of America	Michigan	46.369157	-84.164543	969	EPSG:4326	used GeoLocate with default settings	GeoLocate	2022/2025			M. H. Wells
Audubon Camp Natural History Collection	00310	AUD_HOGISL	AUD_HOGISL:00310	PreservedSpecimen	L81	Fungi	Ascomycota	Lecanoromycetes	Caliciales	Caliciaceae	Buellia	stillingiana		Buellia stillingiana	Buellia stillingiana	(Fries) Massalongo	species		18	7	1967	1967-07-18	Chippewa Co., Sugar Island Sec. 26, T46N, R2E	US	United States of America	Michigan	46.369157	-84.164543	969	EPSG:4326	used GeoLocate with default settings	GeoLocate	2022/2025			M. H. Wells
Audubon Camp Natural History Collection	00311	AUD_HOGISL	AUD_HOGISL:00311	PreservedSpecimen	L122	Fungi	Ascomycota	Lecanoromycetes	Caliciales	Caliciaceae	Phaeocalicium	curtisii		Phaeocalicium curtisii	Phaeocalicium curtisii	(Tuckerman) Tibell	species		1	8	1967	1967-08-01	Emmet Co., Robinson Road Sec 31, T37N, R4W	US	United States of America	Michigan	45.557999	-84.84299	969	EPSG:4326	used GeoLocate with default settings	GeoLocate	2022/2025			M. H. Wells
Audubon Camp Natural History Collection	00312	AUD_HOGISL	AUD_HOGISL:00312	PreservedSpecimen	150	Fungi	Ascomycota	Lecanoromycetes	Teloschistales	Teloschistaceae	Caloplaca	cerina		Caloplaca cerina	Caloplaca cerina	(Ehrhart ex Hedwig) Fries	species		1	8	1967	1967-08-01	Emmet Co. Middle Village Road tree near abandoned cabin	US	United States of America	Michigan	45.550286	-85.113395	301	EPSG:4326	used GeoLocate with default settings	GeoLocate	2022/2025			M. H. Wells
Audubon Camp Natural History Collection	00313	AUD_HOGISL	AUD_HOGISL:00313	PreservedSpecimen	L151	Fungi	Ascomycota	Lecanoromycetes	Teloschistales	Teloschistaceae	Athallia	holocarpa		Athallia holocarpa	Athallia holocarpa	(Hoffmann) Arup, Froden and Sochting	species		1	8	1967	1967-08-01	Emmet Co. Sturgeon Bay Sec. 13, T38N, R5W	US	United States of America	Michigan	45.687458	-84.862835	969	EPSG:4326	used GeoLocate with default settings	GeoLocate	2022/2025			M. H. Wells
Audubon Camp Natural History Collection	00314	AUD_HOGISL	AUD_HOGISL:00314	PreservedSpecimen	L44	Fungi	Ascomycota	Candelariomycetes	Candelariales	Candelariaceae	Candelaria	concolor		Candelaria concolor	Candelaria concolor	(Dickson) Stein	species		9	7	1967	1967-07-09	Cheboygan Co., "Iron Bridge" over Carp Creek Sec. 4, T36N, R3W	US	United States of America	Michigan	45.542693	-84.681548	969	EPSG:4326	used GeoLocate with default settings	GeoLocate	2022/2025			M. H. Wells
Audubon Camp Natural History Collection	00315	AUD_HOGISL	AUD_HOGISL:00315	PreservedSpecimen	L40	Fungi	Ascomycota	Lecanoromycetes	Lecanorales	Parmeliaceae	Tuckermannopsis	ciliaris		Tuckermannopsis ciliaris	Tuckermannopsis ciliaris	(Acharius) Gyelnik	species		6	7	1967	1967-07-06	Cheboygan Co., "Iron Bridge" Carp Crk. Sec. 4, T36N, R3W	US	United States of America	Michigan	45.542693	-84.681548	969	EPSG:4326	used GeoLocate with default settings	GeoLocate	2022/2025			M. H. Wells
Audubon Camp Natural History Collection	00316	AUD_HOGISL	AUD_HOGISL:00316	PreservedSpecimen	193	Fungi	Ascomycota	Candelariomycetes	Candelariales	Candelariaceae	Candelariella	vitellina		Candelariella vitellina	Candelariella vitellina	(Hoffmann) Argoviensis	species		13	8	1967	1967-08-13	Emmet Co. Lake Michigan	US	United States of America	Michigan	44	-87	587	EPSG:4326	used GeoLocate with default settings	GeoLocate	2022/2025			M. H. Wells
Audubon Camp Natural History Collection	00317	AUD_HOGISL	AUD_HOGISL:00317	PreservedSpecimen	L84	Fungi	Ascomycota	Lecanoromycetes	Lecanorales	Parmeliaceae	Usnocetraria	oakesiana		Usnocetraria oakesiana	Usnocetraria oakesiana	(Tuckerman) Thomson	species		18	7	1967	1967-07-18	Chippewa Co., Sugar Island Sec. 22, R2E, T46N	US	United States of America	Michigan	46.369157	-84.164543	969	EPSG:4326	used GeoLocate with default settings	GeoLocate	2022/2025			M. H. Wells
Audubon Camp Natural History Collection	00318	AUD_HOGISL	AUD_HOGISL:00318	PreservedSpecimen	L107	Fungi	Ascomycota	Lecanoromycetes	Lecanorales	Parmeliaceae	Cetraria	islandica		Cetraria islandica	Cetraria islandica	(Linnaeus) Acharius	species		25	7	1967	1967-07-25	Preque Isle Co., P.H. Hoeft State Park NW 1/4 Sec. 31, T36N, R5E	US	United States of America	Michigan	45.463603	-83.877023	969	EPSG:4326	used GeoLocate with default settings	GeoLocate	2022/2025			M. H. Wells
Audubon Camp Natural History Collection	00319	AUD_HOGISL	AUD_HOGISL:00319	PreservedSpecimen	L68	Fungi	Ascomycota	Lecanoromycetes	Lecanorales	Parmeliaceae	Vulpicida	pinastri		Vulpicida pinastri	Vulpicida pinastri	(Scopoli) Mattsson and Lai	species		16	7	1967	1967-07-16	Cheboygan Co., Rockpile near old homestead near Lancaster Lake Sec. 8, T37N, R3W	US	United States of America	Michigan	45.614714	-84.702475	969	EPSG:4326	used GeoLocate with default settings	GeoLocate	2022/2025			M. H. Wells
Audubon Camp Natural History Collection	00320	AUD_HOGISL	AUD_HOGISL:00320	PreservedSpecimen	L62	Fungi	Ascomycota	Lecanoromycetes	Lecanorales	Parmeliaceae	Platismatia	tuckermanii		Platismatia tuckermanii	Platismatia tuckermanii	(Oakes) Culberson and Culberson	species		15	7	1967	1967-07-15	Luce Co., Culhane Lake Camp Ground Sec. 31, T50N, R8W	US	United States of America	Michigan	46.687144	-85.353974	969	EPSG:4326	used GeoLocate with default settings	GeoLocate	2022/2025			M. H. Wells
Audubon Camp Natural History Collection	00321	AUD_HOGISL	AUD_HOGISL:00321	PreservedSpecimen	L7	Fungi	Ascomycota	Lecanoromycetes	Lecanorales	Parmeliaceae	Cetraria	sepincola		Cetraria sepincola	Cetraria sepincola	(Ehrhart) Archarius	species		26	6	1967	1967-06-26	Cheboygan Co., Mud Lake Bog Sec.18, T37N, R2W	US	United States of America	Michigan	45.608487	-84.599002	339	EPSG:4326	used GeoLocate with default settings	GeoLocate	2022/2025			M. H. Wells
Audubon Camp Natural History Collection	00322	AUD_HOGISL	AUD_HOGISL:00322	PreservedSpecimen	35	Fungi	Ascomycota	Lecanoromycetes	Lecanorales	Cladoniaceae	Cladonia	chlorophaea		Cladonia chlorophaea	Cladonia chlorophaea	(Florke) Sprengel	species		9	7	1967	1967-07-09	Cheboygan Co., "Iron Bridge" Carp Creek Sec. 4, T36N, R3W	US	United States of America	Michigan	45.542693	-84.681548	969	EPSG:4326	used GeoLocate with default settings	GeoLocate	2022/2025			M. H. Wells
Audubon Camp Natural History Collection	00323	AUD_HOGISL	AUD_HOGISL:00323	PreservedSpecimen	L1	Fungi	Ascomycota	Lecanoromycetes	Lecanorales	Cladoniaceae	Cladonia	stellaris		Cladonia stellaris	Cladonia stellaris	(Opiz) Pouzar	species		27	6	1967	1967-06-27	Cheboygan Co., 1 mile W. of Biological Station, Riggsville Rd. aspen-oak area	US	United States of America	Michigan	45.57001	-84.63128	2639	EPSG:4326	used GeoLocate with default settings	GeoLocate	2022/2025			M. H. Wells
Audubon Camp Natural History Collection	00324	AUD_HOGISL	AUD_HOGISL:00324	PreservedSpecimen	5	Fungi	Ascomycota	Lecanoromycetes	Lecanorales	Cladoniaceae	Cladonia	cristatella		Cladonia cristatella	Cladonia cristatella	Tuckerman	species		27	6	1967	1967-06-27	Cheboygan Co., 1 mile W. of UMBS RIggsville Road aspen-oak area	US	United States of America	Michigan	45.57001	-84.63128	2639	EPSG:4326	used GeoLocate with default settings	GeoLocate	2022/2025			M. H. Wells
Audubon Camp Natural History Collection	00325	AUD_HOGISL	AUD_HOGISL:00325	PreservedSpecimen	L212	Fungi	Ascomycota	Lecanoromycetes	Lecanorales	Cladoniaceae	Cladonia	deformis		Cladonia deformis	Cladonia deformis	(Linnaeus) Hoffmann	species		15	8	1967	1967-08-15	Aspen area above Carp Creek Gorge UMBS Cheboygan Co.	US	United States of America	Michigan	45.55	-84.6833	301	EPSG:4326	used GeoLocate with default settings	GeoLocate	2022/2025			K. Cheney
Audubon Camp Natural History Collection	00326	AUD_HOGISL	AUD_HOGISL:00326	PreservedSpecimen	L4	Fungi	Ascomycota	Lecanoromycetes	Lecanorales	Cladoniaceae	Cladonia	fimbriata		Cladonia fimbriata	Cladonia fimbriata	(Linnaeus) Fries	species		27	6	1967	1967-06-27	Cheboygan Co., 1 mile W. of UMBS Riggsville Rd. aspen-oak area	US	United States of America	Michigan	45.57001	-84.63128	2639	EPSG:4326	used GeoLocate with default settings	GeoLocate	2022/2025			M. H. Wells
Audubon Camp Natural History Collection	00327	AUD_HOGISL	AUD_HOGISL:00327	PreservedSpecimen	29	Fungi	Ascomycota	Lecanoromycetes	Lecanorales	Cladoniaceae	Cladonia	mitis		Cladonia mitis	Cladonia mitis	Sandstede	species		8	7	1967	1967-07-08	Cheboygan Co., Across Riggsville Road from UMBS entrance	US	United States of America	Michigan	45.570011	-84.610596	301	EPSG:4326	used GeoLocate with default settings	GeoLocate	2022/2025			M. H. Wells
Audubon Camp Natural History Collection	00328	AUD_HOGISL	AUD_HOGISL:00328	PreservedSpecimen	L34	Fungi	Ascomycota	Lecanoromycetes	Lecanorales	Cladoniaceae	Cladonia	gracilis		Cladonia gracilis	Cladonia gracilis	(Linnaeus) Willdenow	species		9	7	1967	1967-07-09	Cheboygan Co., "Iron Bridge" Carp Creek Sec. 4, t36N, R3W	US	United States of America	Michigan	45.542693	-84.681548	969	EPSG:4326	used GeoLocate with default settings	GeoLocate	2022/2025			M. H. Wells
Audubon Camp Natural History Collection	00329	AUD_HOGISL	AUD_HOGISL:00329	PreservedSpecimen	L51	Fungi	Ascomycota	Lecanoromycetes	Lecanorales	Cladoniaceae	Cladonia	multiformis		Cladonia multiformis	Cladonia multiformis	(Linnaeus) Fries	species		10	7	1967	1967-07-10	Emmet Co., Boyne Highlands	US	United States of America	Michigan	45.2167	-85	301	EPSG:4326	used GeoLocate with default settings	GeoLocate	2022/2025			M. H. Wells
Audubon Camp Natural History Collection	00330	AUD_HOGISL	AUD_HOGISL:00330	PreservedSpecimen	L192	Fungi	Ascomycota	Lecanoromycetes	Lecanorales	Cladoniaceae	Cladonia	pleurota		Cladonia pleurota	Cladonia pleurota	(Florke) Schaerer	species		13	8	1967	1967-08-13	Emmet Co. Near UMBS Riggsville Road	US	United States of America	Michigan	45.570011	-84.610596	301	EPSG:4326	used GeoLocate with default settings	GeoLocate	2022/2025			M. H. Wells
Audubon Camp Natural History Collection	00331	AUD_HOGISL	AUD_HOGISL:00331	PreservedSpecimen		Animalia	Chordata	Chondrichthyes	Lamniformes	Cetorhinidae	Cetorhinus	maximus		Cetorhinus maximus	Cetorhinus maximus	(Gunnerus)	species		5	1	2021	2021-01-05	Greenland Cove, Bremen, ME	US	United States of America	Maine	43.990637	-69.426714	647	EPSG:4326	used GeoLocate with default settings	GeoLocate	2022/2025			E. Snyder
Audubon Camp Natural History Collection	00332	AUD_HOGISL	AUD_HOGISL:00332	PreservedSpecimen		Animalia	Chordata	Mammalia	Rodentia	Erethizontidae	Erethizon	dorsatum		Erethizon dorsatum	Erethizon dorsatum	(Linnaeus)	species				1978	1978	found behind Porthole Hog Island, Muscongus Bay, Maine	US	United States of America	Maine	43.967304	-69.425603	5421	EPSG:4326	used GeoLocate with default settings	GeoLocate	2022/2025			A. Hallowell
Audubon Camp Natural History Collection	00333	AUD_HOGISL	AUD_HOGISL:00333	PreservedSpecimen	3760.5	Animalia	Chordata	Aves	Strigiformes	Strigidae	Bubo	scandiacus		Bubo scandiacus	Bubo scandiacus	(Linnaeus)	species		29	1	2014	2014-01-29	Phila. Int. Airport, Philadelphia PA	US	United States of America	Pennsylvania	39.878347	-75.240176	2530	EPSG:4326	used GeoLocate with default settings	GeoLocate	2022/2025	male	{"Age": "SY" }	Scott Weidensaul	0009-0000-5069-5806
Audubon Camp Natural History Collection	00334	AUD_HOGISL	AUD_HOGISL:00334	PreservedSpecimen		Animalia	Chordata	Mammalia	Carnivora	Procyonidae	Procyon	lotor		Procyon lotor	Procyon lotor	(Linnaeus)	species			8	1979	1979-08	Wreck Island, Muscongus Bay, Maine	US	United States of America	Maine	43.91036	-69.400325	5421	EPSG:4326	used GeoLocate with default settings	GeoLocate	2022/2025			Stephen W. Kress	0000-0002-0052-4889
Audubon Camp Natural History Collection	00335	AUD_HOGISL	AUD_HOGISL:00335	PreservedSpecimen	1530.1	Animalia	Chordata	Aves	Anseriformes	Anatidae	Bucephala	albeola		Bucephala albeola	Bucephala albeola	(Linnaeus)	species				1974	1974	Brimley, MI	US	United States of America	Michigan	46.405298	-84.572272	301	EPSG:4326	used GeoLocate with default settings	GeoLocate	2022/2025		{"Length": "30.5cm"}, {"WingLength": "16.0cm"}, {"Wingspan": "45.4cm"},	K. Bell
Audubon Camp Natural History Collection	00336	AUD_HOGISL	AUD_HOGISL:00336	PreservedSpecimen	1350.1	Animalia	Chordata	Aves	Anseriformes	Anatidae	Mareca	strepera		Mareca strepera	Mareca strepera	(Linnaeus)	species			10	1977	1977-10	Monroe Co., MICHIGAN	US	United States of America	Michigan	41.921395	-83.494258	37006	EPSG:4326	used GeoLocate with default settings	GeoLocate	2022/2025	male
Audubon Camp Natural History Collection	00337	AUD_HOGISL	AUD_HOGISL:00337	PreservedSpecimen	1490.1	Animalia	Chordata	Aves	Anseriformes	Anatidae	Aythya	affinis		Aythya affinis	Aythya affinis	(Eyton)	species		10	4	2014	2014-04-10	Dunkirk, Chaotagua Co. NY	US	United States of America	New York	42.479502	-79.333932	3462	EPSG:4326	used GeoLocate with default settings	GeoLocate	2022/2025	male	{"Fat": 0}, {"SkullOssificationPercentage": 100 }, {"IrisColor": "yellow"}, {"Age": "AHY"}	Scott Weidensaul	0009-0000-5069-5806					Found dead Lake Ontario after exceptionally cold winter with mass mortality of waterfowl. Zero fat but normal muscle mass. coll: Connie Adams NY Dept Envi. Conservation;Found dead Lake Ontario after exceptionally cold winter with mass mortality of waterfowl
Audubon Camp Natural History Collection	00338	AUD_HOGISL	AUD_HOGISL:00338	PreservedSpecimen	1440.1	Animalia	Chordata	Aves	Anseriformes	Anatidae	Aix	sponsa		Aix sponsa	Aix sponsa	(Linnaeus)	species		8	7	2013	2013-07-08	Morgantown, Benns Co. PA	US	United States of America	Pennsylvania	40.155097	-75.889935	301	EPSG:4326	used GeoLocate with default settings	GeoLocate	2022/2025	male	{"Age":"AHY"}, {"Fat": "Mod."}, {"SkullOssificationPercentage": 100}, {"IrisColor": "Red"}	Scott Weidensaul	0009-0000-5069-5806					eclipse male-no flight feathers;Roadkill
Audubon Camp Natural History Collection	00339	AUD_HOGISL	AUD_HOGISL:00339	PreservedSpecimen	1540.2	Animalia	Chordata	Aves	Anseriformes	Anatidae	Clangula	hyemalis		Clangula hyemalis	Clangula hyemalis	(Linnaeus)	species				1975	1975	Brimley MICHIGAN	US	United States of America	Michigan	46.405298	-84.572272	301	EPSG:4326	used GeoLocate with default settings	GeoLocate	2022/2025	male	{"WingInMilimeters": 700.4 }, {"LifeStage": "Immature"}
Audubon Camp Natural History Collection	00340	AUD_HOGISL	AUD_HOGISL:00340	PreservedSpecimen	1460.1	Animalia	Chordata	Aves	Anseriformes	Anatidae	Aythya	americana		Aythya americana	Aythya americana	(Eyton)	species		30	1	1977	1977-01-30	Cryuea Lake Tompkins Co. NY	US	United States of America	New York	42.682225	-76.695467	30325	EPSG:4326	used GeoLocate with default settings	GeoLocate	2022/2025	male	{"WingInMilimeters": 823}							prepared by Bill Bridgeland;Found Dead
Audubon Camp Natural History Collection	00341	AUD_HOGISL	AUD_HOGISL:00341	PreservedSpecimen	1510.2	Animalia	Chordata	Aves	Anseriformes	Anatidae	Bucephala	clangula		Bucephala clangula	Bucephala clangula	(Linnaeus)	species				1974	1974	Brimley MICHIGAN	US	United States of America	Michigan	46.405298	-84.572272	301	EPSG:4326	used GeoLocate with default settings	GeoLocate	2022/2025	female	{"WingInMilimeters": 270}, {"LifeStage": "Immature"}
Audubon Camp Natural History Collection	00342	AUD_HOGISL	AUD_HOGISL:00342	PreservedSpecimen	1480.1	Animalia	Chordata	Aves	Anseriformes	Anatidae	Aythya	marila		Aythya marila	Aythya marila	(Linnaeus)	species				1974	1974	Belmley MICHIGAN	US	United States of America	Michigan	46.405298	-84.572272	301	EPSG:4326	used GeoLocate with default settings	GeoLocate	2022/2025	male	{"L": "49.9cm"}, {"W": "22.8cm"}, {"Wingspan": ".63cm"}	K. Bell
Audubon Camp Natural History Collection	00343	AUD_HOGISL	AUD_HOGISL:00343	PreservedSpecimen	1390.1	Animalia	Chordata	Aves	Anseriformes	Anatidae	Anas	carolinensis		Anas carolinensis	Anas carolinensis	Gmelin	species			10	1977	1977-10	Monroe Co., MICHIGAN	US	United States of America	Michigan	41.921395	-83.494258	37006	EPSG:4326	used GeoLocate with default settings	GeoLocate	2022/2025
Audubon Camp Natural History Collection	00344	AUD_HOGISL	AUD_HOGISL:00344	PreservedSpecimen	1470.1	Animalia	Chordata	Aves	Anseriformes	Anatidae	Aythya	valisineria		Aythya valisineria	Aythya valisineria	(Wilson)	species				1975	1975	Brimly, MICHIGAN	US	United States of America	Michigan	46.405298	-84.572272	301	EPSG:4326	used GeoLocate with default settings	GeoLocate	2022/2025	male
Audubon Camp Natural History Collection	00345	AUD_HOGISL	AUD_HOGISL:00345	PreservedSpecimen	1650.1	Animalia	Chordata	Aves	Anseriformes	Anatidae	Melanitta	deglandi		Melanitta deglandi	Melanitta deglandi	(Bonaparte)	species				1975	1975	Old Woman Ledge Knox Co., MAINE	US	United States of America	Maine	43.850917	-69.317547	542	EPSG:4326	used GeoLocate with default settings	GeoLocate	2022/2025
Audubon Camp Natural History Collection	00346	AUD_HOGISL	AUD_HOGISL:00346	PreservedSpecimen	1540.1	Animalia	Chordata	Aves	Anseriformes	Anatidae	Clangula	hyemalis		Clangula hyemalis	Clangula hyemalis	(Linnaeus)	species				1975	1975	Brimley, MICHIGAN	US	United States of America	Michigan	46.405298	-84.572272	301	EPSG:4326	used GeoLocate with default settings	GeoLocate	2022/2025	male
Audubon Camp Natural History Collection	00347	AUD_HOGISL	AUD_HOGISL:00347	PreservedSpecimen	1540.2	Animalia	Chordata	Aves	Anseriformes	Anatidae	Clangula	hyemalis		Clangula hyemalis	Clangula hyemalis	(Linnaeus)	species			12	2012	2012-12	Muscongus Bay, Lincoln Co., ME	US	United States of America	Maine	43.921471	-69.400047	647	EPSG:4326	used GeoLocate with default settings	GeoLocate	2022/2025	male	{"Age": "AHY"}, {"Bill": "B/h/orange"}, {"Leg": "Grey"}, {"SkullOssificationPercentage": 100}	Scott Weidensaul	0009-0000-5069-5806
Audubon Camp Natural History Collection	00348	AUD_HOGISL	AUD_HOGISL:00348	PreservedSpecimen	1650.2	Animalia	Chordata	Aves	Anseriformes	Anatidae	Melanitta	deglandi		Melanitta deglandi	Melanitta deglandi	(Bonaparte)	species				1975	1975	Brimly, MICHIGAN	US	United States of America	Michigan	46.405298	-84.572272	301	EPSG:4326	used GeoLocate with default settings	GeoLocate	2022/2025	female
Audubon Camp Natural History Collection	00349	AUD_HOGISL	AUD_HOGISL:00349	PreservedSpecimen	1630.2	Animalia	Chordata	Aves	Anseriformes	Anatidae	Melanitta	americana		Melanitta americana	Melanitta americana	(Swainson)	species				1975	1975	Brimley, MICHIGAN	US	United States of America	Michigan	46.405298	-84.572272	301	EPSG:4326	used GeoLocate with default settings	GeoLocate	2022/2025	female
Audubon Camp Natural History Collection	00350	AUD_HOGISL	AUD_HOGISL:00350	PreservedSpecimen	1660.1	Animalia	Chordata	Aves	Anseriformes	Anatidae	Melanitta	perspicillata		Melanitta perspicillata	Melanitta perspicillata	(Linnaeus)	species				1975	1975	Old Woman Ledge Knox Co., MAINE	US	United States of America	Maine	43.850917	-69.317547	542	EPSG:4326	used GeoLocate with default settings	GeoLocate	2022/2025
Audubon Camp Natural History Collection	00351	AUD_HOGISL	AUD_HOGISL:00351	PreservedSpecimen	1590.2	Animalia	Chordata	Aves	Anseriformes	Anatidae	Somateria	mollissima		Somateria mollissima	Somateria mollissima	(Linnaeus)	species				1975	1975	Old Woman Ledge Knox Co., MAINE	US	United States of America	Maine	43.850917	-69.317547	542	EPSG:4326	used GeoLocate with default settings	GeoLocate	2022/2025	male
Audubon Camp Natural History Collection	00352	AUD_HOGISL	AUD_HOGISL:00352	PreservedSpecimen	3000.1	Animalia	Chordata	Aves	Galliformes	Phasianidae	Bonasa	umbellus		Bonasa umbellus	Bonasa umbellus	(Linnaeus)	species		27	12	1973	1973-12-27	Elmira New York	US	United States of America	New York	42.089796	-76.807734	3795	EPSG:4326	used GeoLocate with default settings	GeoLocate	2022/2025		{"WingInMilimeters": 194}	Helen Ostermiller
Audubon Camp Natural History Collection	00353	AUD_HOGISL	AUD_HOGISL:00353	PreservedSpecimen	3000.2	Animalia	Chordata	Aves	Galliformes	Phasianidae	Bonasa	umbellus		Bonasa umbellus	Bonasa umbellus	(Linnaeus)	species		9	1	1975	1975-01-09	Lawrence Co. N.Y.	US	United States of America	New York	40.61566	-73.729576	3223	EPSG:4326	used GeoLocate with default settings	GeoLocate	2022/2025	male
Audubon Camp Natural History Collection	00354	AUD_HOGISL	AUD_HOGISL:00354	PreservedSpecimen	3000.3	Animalia	Chordata	Aves	Galliformes	Phasianidae	Bonasa	umbellus		Bonasa umbellus	Bonasa umbellus	(Linnaeus)	species				2011	2011	Orwigsburg, PA	US	United States of America	Pennsylvania	40.654813	-76.100771	2187	EPSG:4326	used GeoLocate with default settings	GeoLocate	2022/2025	female	{"Age": "HY"}, {"SkullOssificationPercentage": 100}	Scott Weidensaul	0009-0000-5069-5806
Audubon Camp Natural History Collection	00355	AUD_HOGISL	AUD_HOGISL:00355	PreservedSpecimen	3891.2	Animalia	Chordata	Aves	Galliformes	Phasianidae	Phasianus	colchicus		Phasianus colchicus	Phasianus colchicus	Linnaeus	species			11	2012	2012-11	Bruhs Co. PA	US	United States of America	Pennsylvania	40.416296	-75.925999	46511	EPSG:4326	used GeoLocate with default settings	GeoLocate	2022/2025	male	{"Age": "HY"}	Scott Weidensaul	0009-0000-5069-5806					Collected: Bucks co. PA;Roadkill
Audubon Camp Natural History Collection	00356	AUD_HOGISL	AUD_HOGISL:00356	PreservedSpecimen	3091.1	Animalia	Chordata	Aves	Galliformes	Phasianidae	Phasianus	colchicus		Phasianus colchicus	Phasianus colchicus	Linnaeus	species		11	4	1974	1974-04-11	Rt. 81 Tompkins County N.Y	US	United States of America	New York	42.45	-76.4667	301	EPSG:4326	used GeoLocate with default settings	GeoLocate	2022/2025	female
Audubon Camp Natural History Collection	00357	AUD_HOGISL	AUD_HOGISL:00357	PreservedSpecimen	1061.4	Animalia	Chordata	Aves	Procellariiformes	Hydrobatidae	Oceanodroma	leucorhoa		Oceanodroma leucorhoa	Oceanodroma leucorhoa	(Vieillot)	species		13	8	1977	1977-08-13	Matinicus Rock, ME	US	United States of America	Maine	43.78564	-68.853089	5421	EPSG:4326	used GeoLocate with default settings	GeoLocate	2022/2025
Audubon Camp Natural History Collection	00358	AUD_HOGISL	AUD_HOGISL:00358	PreservedSpecimen	1061.1	Animalia	Chordata	Aves	Procellariiformes	Hydrobatidae	Oceanodroma	leucorhoa		Oceanodroma leucorhoa	Oceanodroma leucorhoa	(Vieillot)	species		26	5	1974	1974-05-26	Machias Seal Island Maine	US	United States of America	Maine	43.983138	-69.122821	5421	EPSG:4326	used GeoLocate with default settings	GeoLocate	2022/2025	male	{"WingInMilimeters": 206}, {"SkullOssificationPercentage": "Ossified" }, {"Testes": "Enlarged"}, {"BodyLengthInMilimeter": 206}	R. Eberhardt
Audubon Camp Natural History Collection	00359	AUD_HOGISL	AUD_HOGISL:00359	PreservedSpecimen	1060.2	Animalia	Chordata	Aves	Procellariiformes	Hydrobatidae	Oceanodroma	leucorhoa		Oceanodroma leucorhoa	Oceanodroma leucorhoa	(Vieillot)	species		20	6	1975	1975-06-20	Eastern Egg Rock Knox Co.	US	United States of America	Maine	43.860639	-69.381991	5421	EPSG:4326	used GeoLocate with default settings	GeoLocate	2022/2025	male
Audubon Camp Natural History Collection	00360	AUD_HOGISL	AUD_HOGISL:00360	PreservedSpecimen	890.4	Animalia	Chordata	Aves	Procellariiformes	Procellariidae	Puffinus	gravis		Puffinus gravis	Puffinus gravis	(O'Reilly)	species		11	6	2015	2015-06-11	Eastern Egg Rock Knox Co.	US	United States of America	Maine	43.860639	-69.381991	5421	EPSG:4326	used GeoLocate with default settings	GeoLocate	2022/2025	female	{"Fat": 0}, {"SkullOssificationPercentage":100 }, {"IrisColor": "Brown"}	Scott Weidensaul	0009-0000-5069-5806
Audubon Camp Natural History Collection	00361	AUD_HOGISL	AUD_HOGISL:00361	PreservedSpecimen	2010.1	Animalia	Chordata	Aves	Pelecaniformes	Ardeidae	Butorides	virescens		Butorides virescens	Butorides virescens	(Linnaeus)	species		10	9	2012	2012-09-10	Auburn Dam, Landinsville Schuykill Co. PA	US	United States of America	Pennsylvania	40.608425	-76.106328	195	EPSG:4326	used GeoLocate with default settings	GeoLocate	2022/2025	female	{"WingInMilimeters": 185}, {"Fat": "Heavy"}, {"SkullOssificationPercentage": 100}, {"IrisColor": "Orange"}, {"Leg": "Yellow"}	Scott Weidensaul	0009-0000-5069-5806
Audubon Camp Natural History Collection	00362	AUD_HOGISL	AUD_HOGISL:00362	PreservedSpecimen	1970.1	Animalia	Chordata	Aves	Pelecaniformes	Ardeidae	Egretta	thula		Egretta thula	Egretta thula	(Molina)	species		19	3	1975	1975-03-19	Southeast St. Petersburg Florida	US	United States of America	Florida	27.765004	-82.624662	14233	EPSG:4326	used GeoLocate with default settings	GeoLocate	2022/2025	male
Audubon Camp Natural History Collection	00363	AUD_HOGISL	AUD_HOGISL:00363	PreservedSpecimen		Animalia	Chordata	Aves	Pelecaniformes	Ardeidae	Butorides	virescens		Butorides virescens	Butorides virescens	(Linnaeus)	species		13	9	2014	2014-09-13	USA: PA: Banks Co. Lake Ontelaunee	US	United States of America	Pennsylvania	40.417038	-75.944376	301	EPSG:4326	used GeoLocate with default settings	GeoLocate	2022/2025		{"Fat": "Fat"}	Bradley M. Walker
Audubon Camp Natural History Collection	00364	AUD_HOGISL	AUD_HOGISL:00364	PreservedSpecimen	0030.1	Animalia	Chordata	Aves	Podicipediformes	Podicipedidae	Podiceps	grisegena		Podiceps grisegena	Podiceps grisegena	(Boddaert)	species		18	1	2014	2014-01-18	York County, PA	US	United States of America	Pennsylvania	39.919961	-76.726518	51703	EPSG:4326	used GeoLocate with default settings	GeoLocate	2022/2025	female	{"WingInMilimeters": 140}, {"Fat": "Light"}, {"SkullOssificationPercentage":100 }, {"IrisColor": "Red"}, {"Age": "HY"}	Scott Weidensaul	0009-0000-5069-5806
Audubon Camp Natural History Collection	00365	AUD_HOGISL	AUD_HOGISL:00365	PreservedSpecimen	70.3	Animalia	Chordata	Aves	Gaviiformes	Gaviidae	Gavia	immer		Gavia immer	Gavia immer	(Brunnich)	species				1975	1975	St. Petersburg, Florida	US	United States of America	Florida	27.765004	-82.624662	14233	EPSG:4326	used GeoLocate with default settings	GeoLocate	2022/2025
Audubon Camp Natural History Collection	00366	AUD_HOGISL	AUD_HOGISL:00366	PreservedSpecimen	60.1	Animalia	Chordata	Aves	Podicipediformes	Podicipedidae	Podilymbus	podiceps		Podilymbus podiceps	Podilymbus podiceps	(Linnaeus)	species		30	1	1977	1977-01-30	Rt. 34 at S. end Cayuga Lake Tompkins Co. N.Y.	US	United States of America	New York	42.542806	-76.579275	11457	EPSG:4326	used GeoLocate with default settings	GeoLocate	2022/2025		{"WingInMilimeters": 573}, {"BillHeightMillimeters": 13}, {"BillLengthMillimeters": 20}	Kathleen Blanchard
Audubon Camp Natural History Collection	00367	AUD_HOGISL	AUD_HOGISL:00367	PreservedSpecimen	1200.3	Animalia	Chordata	Aves	Suliformes	Phalacrocoracidae	Phalacrocorax	auritus		Phalacrocorax auritus	Phalacrocorax auritus	(Lesson)	species		9	8	1981	1981-08-09	Old Hump Ledge in nest												{"WingChordMilimeters": 46}	E.H. Weinstein						Dead in Nest
Audubon Camp Natural History Collection	00368	AUD_HOGISL	AUD_HOGISL:00368	PreservedSpecimen	1200.5	Animalia	Chordata	Aves	Suliformes	Phalacrocoracidae	Phalacrocorax	auritus		Phalacrocorax auritus	Phalacrocorax auritus	(Lesson)	species			4	2014	2014-04	Maine	US	United States of America	Maine	45	-69	301	EPSG:4326	used GeoLocate with default settings	GeoLocate	2022/2025	male	{"Age": "HY/SY"}, {"Fat": 0}, {"SkullOssificationPercentage":70 }, {"IrisColor": "green"}, {"Leg": "Black"}	Scott Weidensaul	0009-0000-5069-5806
Audubon Camp Natural History Collection	00369	AUD_HOGISL	AUD_HOGISL:00369	PreservedSpecimen	1200.1	Animalia	Chordata	Aves	Suliformes	Phalacrocoracidae	Phalacrocorax	auritus		Phalacrocorax auritus	Phalacrocorax auritus	(Lesson)	species		18	7	1973	1973-07-18	Western Egg Rock	US	United States of America	Maine	43.878416	-69.416436	5421	EPSG:4326	used GeoLocate with default settings	GeoLocate	2022/2025			N. Davis						Immature, PE-2;Dead in Nest
Audubon Camp Natural History Collection	00370	AUD_HOGISL	AUD_HOGISL:00370	PreservedSpecimen	1200.2	Animalia	Chordata	Aves	Suliformes	Phalacrocoracidae	Phalacrocorax	auritus		Phalacrocorax auritus	Phalacrocorax auritus	(Lesson)	species		19	7	1973	1973-07-19	Western Egg Rock	US	United States of America	Maine	43.878416	-69.416436	5421	EPSG:4326	used GeoLocate with default settings	GeoLocate	2022/2025			N. Davis						Western Egg Rock PE-1;Dead in Nest
Audubon Camp Natural History Collection	00371	AUD_HOGISL	AUD_HOGISL:00371	PreservedSpecimen		Animalia	Chordata	Aves	Suliformes	Phalacrocoracidae	Phalacrocorax	auritus		Phalacrocorax auritus	Phalacrocorax auritus	(Lesson)	species		23	2	1975	1975-02-23	Sunset Beach Florida	US	United States of America	Florida	27.920856	-82.53454	301	EPSG:4326	used GeoLocate with default settings	GeoLocate	2022/2025	female	{"WingInMilimeters": 1215}, {"TotalLengthMillimeters": 750}, {"WingLengthMillimeters": 300}
Audubon Camp Natural History Collection	00372	AUD_HOGISL	AUD_HOGISL:00372	PreservedSpecimen	3330.1	Animalia	Chordata	Aves	Accipitriformes	Accipitridae	Accipiter	cooperii		Accipiter cooperii	Accipiter cooperii	(Bonaparte)	species			1	1974	1974-01	Elmira New York	US	United States of America	New York	43	-75	301	EPSG:4326	used GeoLocate with default settings	GeoLocate	2022/2025	female
Audubon Camp Natural History Collection	00373	AUD_HOGISL	AUD_HOGISL:00373	PreservedSpecimen	3320.2	Animalia	Chordata	Aves	Accipitriformes	Accipitridae	Accipiter	striatus	velox	Accipiter striatus	Accipiter striatus velox	(Wilson)	species		1	10	2012	2012-10-01	Susquehana Twp. Dauphin Co., PA	US	United States of America	Pennsylvania	41.943414	-75.599627	301	EPSG:4326	used GeoLocate with default settings	GeoLocate	2022/2025	female	{"WingInMilimeters":203 }, {"Fat": 1}, {"SkullOssificationPercentage": 100}, {"IrisColor": "Orange"}, {"Age": "HY"}, {"Bill": "Blue/Black"}, {"Leg": "yellow"}	Scott Weidensaul	0009-0000-5069-5806					Roadkill
Audubon Camp Natural History Collection	00374	AUD_HOGISL	AUD_HOGISL:00374	PreservedSpecimen		Animalia	Chordata	Aves	Accipitriformes	Accipitridae	Accipiter	cooperii		Accipiter cooperii	Accipiter cooperii	(Bonaparte)	species		23	8	1975	1975-08-23	Lincoln Co., Maine	US	United States of America	Maine	43.997787	-69.525759	43771	EPSG:4326	used GeoLocate with default settings	GeoLocate	2022/2025			Barbara Rappaport
Audubon Camp Natural History Collection	00375	AUD_HOGISL	AUD_HOGISL:00375	PreservedSpecimen	3330.5	Animalia	Chordata	Aves	Accipitriformes	Accipitridae	Accipiter	cooperii		Accipiter cooperii	Accipiter cooperii	(Bonaparte)	species		29	3	2012	2012-03-29	Fort Washington, Montgomery Co PA	US	United States of America	Pennsylvania	40.141776	-75.209065	301	EPSG:4326	used GeoLocate with default settings	GeoLocate	2022/2025	female	{"WingInMilimeters": 252}, {"Fat": "light"}, {"SkullOssificationPercentage": 100}, {"IrisColor": "Orange"}, {"FeetColor": "yellow"}, {"Age":"SY"}	Scott Weidensaul	0009-0000-5069-5806
Audubon Camp Natural History Collection	00376	AUD_HOGISL	AUD_HOGISL:00376	PreservedSpecimen	3520.2	Animalia	Chordata	Aves	Accipitriformes	Accipitridae	Accipiter	striatus	velox	Accipiter striatus	Accipiter striatus velox	(Wilson)	species			3	2009	2009-03	Lancaster Co., PA	US	United States of America	Pennsylvania	40.042438	-76.247704	43459	EPSG:4326	used GeoLocate with default settings	GeoLocate	2022/2025	female	{"WingInMilimeters":204 }, {"BillColor": "Grey/blue"}, {"LegColor": "yellow"}, {"IrisColor": "orange"}	Scott Weidensaul	0009-0000-5069-5806
Audubon Camp Natural History Collection	00377	AUD_HOGISL	AUD_HOGISL:00377	PreservedSpecimen	3320.1	Animalia	Chordata	Aves	Accipitriformes	Accipitridae	Accipiter	striatus	velox	Accipiter striatus	Accipiter striatus velox	(Wilson)	species		9	2	1977	1977-02-09	Pine City NY	US	United States of America	New York	42.0333	-76.8667	301	EPSG:4326	used GeoLocate with default settings	GeoLocate	2022/2025	female								Prepared by S. Kress and B. Bridgeland, Adult;Hit Picture Window
Audubon Camp Natural History Collection	00378	AUD_HOGISL	AUD_HOGISL:00378	PreservedSpecimen	3330.6	Animalia	Chordata	Aves	Accipitriformes	Accipitridae	Accipiter	cooperii		Accipiter cooperii	Accipiter cooperii	(Bonaparte)	species		20	10	2006	2006-10-20	Summerdale PA	US	United States of America	Pennsylvania	40.308977	-76.927475	3624	EPSG:4326	used GeoLocate with default settings	GeoLocate	2022/2025	female	{"Age": "AHY"}, {"Fat": 0}, {"BillColor": "Black"}, {"IrisColor": "yellow"}	Scott Weidensaul	0009-0000-5069-5806					Roadkill
Audubon Camp Natural History Collection	00379	AUD_HOGISL	AUD_HOGISL:00379	PreservedSpecimen	3640.1	Animalia	Chordata	Aves	Accipitriformes	Pandionidae	Pandion	haliaetus		Pandion haliaetus	Pandion haliaetus	(Linnaeus)	species			4	1975	1975-04	Russel Co. Alabama	US	United States of America	Alabama	32.28838	-85.184963	34289	EPSG:4326	used GeoLocate with default settings	GeoLocate	2022/2025									dead from DDT poisoning
Audubon Camp Natural History Collection	00380	AUD_HOGISL	AUD_HOGISL:00380	PreservedSpecimen	330.2	Animalia	Chordata	Aves	Accipitriformes	Accipitridae	Accipiter	cooperii		Accipiter cooperii	Accipiter cooperii	(Bonaparte)	species		10	6	2007	2007-06-10	Harrisburg PA	US	United States of America	Pennsylvania	40.2737	-76.884418	6063	EPSG:4326	used GeoLocate with default settings	GeoLocate	2022/2025	female	{"WingInMilimeters": 252}, {"Fat": 2}, {"SkullOssificationPercentage": 100}, {"IrisColor": "Red"}, {"Leg": "yellow"}, {"Age": "AHY"}	Scott Weidensaul	0009-0000-5069-5806					Harrisburg area Comm. College / Andy Ohrman;Windowkill
Audubon Camp Natural History Collection	00381	AUD_HOGISL	AUD_HOGISL:00381	PreservedSpecimen	3430.1	Animalia	Chordata	Aves	Accipitriformes	Accipitridae	Buteo	platypterus		Buteo platypterus	Buteo platypterus	(Vieillot)	species		10	8	1977	1977-08-10	Medomak Maine	US	United States of America	Maine	44.000637	-69.405326	301	EPSG:4326	used GeoLocate with default settings	GeoLocate	2022/2025	female	{"Ovary": "8x4 mm"}, {"Fat": "none"}, {"Molt": "Body Molt"}	David Mehlman
Audubon Camp Natural History Collection	00382	AUD_HOGISL	AUD_HOGISL:00382	PreservedSpecimen	3430.6	Animalia	Chordata	Aves	Accipitriformes	Accipitridae	Buteo	platypterus		Buteo platypterus	Buteo platypterus	(Vieillot)	species		7	9	2018	2018-09-07	Bremen Maine	US	United States of America	Maine	44	-69.4167	301	EPSG:4326	used GeoLocate with default settings	GeoLocate	2022/2025	male	{"Age":"AHY" }, {"Fat": "light"}	Scott Weidensaul	0009-0000-5069-5806					skull fractured into several pieces and reassembled;Roadkill
Audubon Camp Natural History Collection	00383	AUD_HOGISL	AUD_HOGISL:00383	PreservedSpecimen	3370.1	Animalia	Chordata	Aves	Accipitriformes	Accipitridae	Buteo	jamaicensis		Buteo jamaicensis	Buteo jamaicensis	(Gmelin)	species		11	11	1973	1973-11-11	Millbrook, NY	US	United States of America	New York	41.785094	-73.694018	2384	EPSG:4326	used GeoLocate with default settings	GeoLocate	2022/2025	female	{"WingInMilimeters":387 }, {"TailInMillimeters": 238}, {"BodyLengthInMillimeters": 334}	Helen Ostermiller						Shot
Audubon Camp Natural History Collection	00384	AUD_HOGISL	AUD_HOGISL:00384	PreservedSpecimen	3370.3	Animalia	Chordata	Aves	Accipitriformes	Accipitridae	Buteo	jamaicensis		Buteo jamaicensis	Buteo jamaicensis	(Gmelin)	species						Maine	US	United States of America	Maine	45	-69	301	EPSG:4326	used GeoLocate with default settings	GeoLocate	2022/2025	female	{"Age":"ASY" }, {"Fat": "light"}, {"BillColor": "Black"}, {"IrisColor": "light brown"}, {"LegColor": "yellow"}	Scott Weidensaul	0009-0000-5069-5806
Audubon Camp Natural History Collection	00385	AUD_HOGISL	AUD_HOGISL:00385	PreservedSpecimen	2120.4	Animalia	Chordata	Aves	Gruiformes	Rallidae	Rallus	limicola		Rallus limicola	Rallus limicola	Vieillot	species		2	5	2014	2014-05-02	Hamlin PA	US	United States of America	Pennsylvania	40.448147	-76.37579	301	EPSG:4326	used GeoLocate with default settings	GeoLocate	2022/2025	male	{"WingInMilimeters": 107}, {"Fat": "Heavy"}, {"SkullOssificationPercentage": 25}, {"IrisColor": "red-brown"}, {"Age": "AHY"}, {"Bill": "Brown/Orange"}, {"Leg": "Brown"}, {"Weight": 68.9}	Scott Weidensaul	0009-0000-5069-5806					Found dead on driveway
Audubon Camp Natural History Collection	00386	AUD_HOGISL	AUD_HOGISL:00386	PreservedSpecimen	2120.3	Animalia	Chordata	Aves	Gruiformes	Rallidae	Rallus	limicola		Rallus limicola	Rallus limicola	Vieillot	species		7	10	2012	2012-10-07	Cape May NJ	US	United States of America	New Jersey	38.935113	-74.906005	3624	EPSG:4326	used GeoLocate with default settings	GeoLocate	2022/2025		{"WingInMilimeters": 104}, {"Fat": "Heavy"}, {"SkullOssificationPercentage": 100}, {"IrisColor": "Brown"}, {"Bill": "Brown"}, {"Leg": "Blue-brown"}, {"Age": "AHY"}, {"Weight": 80.9}	Scott Weidensaul	0009-0000-5069-5806					Roadkill
Audubon Camp Natural History Collection	00387	AUD_HOGISL	AUD_HOGISL:00387	PreservedSpecimen	2180.1	Animalia	Chordata	Aves	Gruiformes	Rallidae	Porphyrio	martinica		Porphyrio martinica	Porphyrio martinica	(Linnaeus)	species		17	4	1994	1994-04-17	ME Rockland	US	United States of America	Maine	44.103692	-69.108929	6230	EPSG:4326	used GeoLocate with default settings	GeoLocate	2022/2025	female								Hit Power Line
Audubon Camp Natural History Collection	00388	AUD_HOGISL	AUD_HOGISL:00388	PreservedSpecimen	2700.1	Animalia	Chordata	Aves	Charadriiformes	Charadriidae	Pluvialis	squatarola		Pluvialis squatarola	Pluvialis squatarola	(Linnaeus)	species		23	5	1924	1924-05-23	Manitoba, Whitewater Lake	CA	Canada	Manitoba	49.233333	-100.316667	8639	EPSG:4326	used GeoLocate with default settings	GeoLocate	2022/2025	male
Audubon Camp Natural History Collection	00389	AUD_HOGISL	AUD_HOGISL:00389	PreservedSpecimen	2630.1	Animalia	Chordata	Aves	Charadriiformes	Scolopacidae	Actitis	macularius		Actitis macularius	Actitis macularius	(Linnaeus)	species		19	8	1930	1930-08-19	Texas, Cameron Co.	US	United States of America	Texas	26.151497	-97.452853	52687	EPSG:4326	used GeoLocate with default settings	GeoLocate	2022/2025	female
Audubon Camp Natural History Collection	00390	AUD_HOGISL	AUD_HOGISL:00390	PreservedSpecimen	2390.1	Animalia	Chordata	Aves	Charadriiformes	Scolopacidae	Calidris	melanotos		Calidris melanotos	Calidris melanotos	(Vieillot)	species		1	8	1933	1933-08-01	Texas, Cameron Co.	US	United States of America	Texas	26.151497	-97.452853	52687	EPSG:4326	used GeoLocate with default settings	GeoLocate	2022/2025	male		H. H. Kimball
Audubon Camp Natural History Collection	00391	AUD_HOGISL	AUD_HOGISL:00391	PreservedSpecimen	2740.1	Animalia	Chordata	Aves	Charadriiformes	Charadriidae	Charadrius	semipalmatus		Charadrius semipalmatus	Charadrius semipalmatus	Bonaparte	species		27	8			Chicago	US	United States of America	Illinois	41.850033	-87.650052	31817	EPSG:4326	used GeoLocate with default settings	GeoLocate	2022/2025								Collected August 27. Year of collection is unknown.
Audubon Camp Natural History Collection	00392	AUD_HOGISL	AUD_HOGISL:00392	PreservedSpecimen	2480.1	Animalia	Chordata	Aves	Charadriiformes	Scolopacidae	Calidris	alba		Calidris alba	Calidris alba	(Pallas)	species		8	1	1932	1932-01-08	Texas, Cameron Co., Brownsville	US	United States of America	Texas	25.901747	-97.497484	16431	EPSG:4326	used GeoLocate with default settings	GeoLocate	2022/2025	male		H. H. Kimball
Audubon Camp Natural History Collection	00393	AUD_HOGISL	AUD_HOGISL:00393	PreservedSpecimen	2630.2	Animalia	Chordata	Aves	Charadriiformes	Scolopacidae	Actitus	macularius		Actitus macularius	Actitus macularius	(Linnaeus)	species		7	5	1932	1932-05-07	Texas, Cameron Co., Los Fresnos	US	United States of America	Texas	26.071744	-97.476373	2903	EPSG:4326	used GeoLocate with default settings	GeoLocate	2022/2025	female
Audubon Camp Natural History Collection	00394	AUD_HOGISL	AUD_HOGISL:00394	PreservedSpecimen	2480.3	Animalia	Chordata	Aves	Charadriiformes	Scolopacidae	Calidris	alba		Calidris alba	Calidris alba	(Pallas)	species		15	8	1987	1987-08-15	Seawall Beach Maine	US	United States of America	Maine	44.252858	-68.295016	301	EPSG:4326	used GeoLocate with default settings	GeoLocate	2022/2025			Don Burgess
Audubon Camp Natural History Collection	00395	AUD_HOGISL	AUD_HOGISL:00395	PreservedSpecimen	2460.1	Animalia	Chordata	Aves	Charadriiformes	Scolopacidae	Calidris	pusilla		Calidris pusilla	Calidris pusilla	(Linnaeus)	species		14	8	1975	1975-08-14	Georgetown Maine near sandy shores and salt marshes	US	United States of America	Maine	43.804528	-69.746712	301	EPSG:4326	used GeoLocate with default settings	GeoLocate	2022/2025		{"WingInInches": 3 5/8}, {"WingspanInInches": 13}, {"LengthInInches": 6},	Megs Ungerman
Audubon Camp Natural History Collection	00396	AUD_HOGISL	AUD_HOGISL:00396	PreservedSpecimen	2460.2	Animalia	Chordata	Aves	Charadriiformes	Scolopacidae	Calidris	pusilla		Calidris pusilla	Calidris pusilla	(Linnaeus)	species		21	5	1936	1936-05-21	Texas, Matagorda Co.	US	United States of America	Texas	28.785651	-96.003981	70610	EPSG:4326	used GeoLocate with default settings	GeoLocate	2022/2025	female		H. H. Kimball
Audubon Camp Natural History Collection	00397	AUD_HOGISL	AUD_HOGISL:00397	PreservedSpecimen	2420.3	Animalia	Chordata	Aves	Charadriiformes	Scolopacidae	Calidris	minutilla		Calidris minutilla	Calidris minutilla	(Vieillot)	species		30	10	1936	1936-10-30	Texas, Matagorda Co.	US	United States of America	Texas	28.785651	-96.003981	70610	EPSG:4326	used GeoLocate with default settings	GeoLocate	2022/2025			H. H. Kimball
Audubon Camp Natural History Collection	00398	AUD_HOGISL	AUD_HOGISL:00398	PreservedSpecimen	5070.1	Animalia	Chordata	Aves	Passeriformes	Icteridae	Icterus	galbula		Icterus galbula	Icterus galbula	(Linnaeus)	species		20	5	1974	1974-05-20	Ithaca, NY	US	United States of America	New York	43	-75	301	EPSG:4326	used GeoLocate with default settings	GeoLocate	2022/2025	female		Tom French
Audubon Camp Natural History Collection	00399	AUD_HOGISL	AUD_HOGISL:00399	PreservedSpecimen	5070.5	Animalia	Chordata	Aves	Passeriformes	Icteridae	Icterus	galbula		Icterus galbula	Icterus galbula	(Linnaeus)	species		20	5	1974	1974-05-20	Ithaca, NY	US	United States of America	New York	43	-75	301	EPSG:4326	used GeoLocate with default settings	GeoLocate	2022/2025	male		Tom French
Audubon Camp Natural History Collection	00400	AUD_HOGISL	AUD_HOGISL:00400	PreservedSpecimen	5070.2	Animalia	Chordata	Aves	Passeriformes	Icteridae	Icterus	galbula		Icterus galbula	Icterus galbula	(Linnaeus)	species			6	1968	1968-06	Somerset Co. N.J. Millington	US	United States of America	New Jersey	40.677324	-74.517656	301	EPSG:4326	used GeoLocate with default settings	GeoLocate	2022/2025	male		Mrs. Edward Oehlers
Audubon Camp Natural History Collection	00401	AUD_HOGISL	AUD_HOGISL:00401	PreservedSpecimen		Animalia	Chordata	Aves	Passeriformes	Icteridae	Icterus	galbula		Icterus galbula	Icterus galbula	(Linnaeus)	species			6	2013	2013-06	US: PA; Centre County: Port Matilcla	US	United States of America	Pennsylvania	40.919346	-77.819962	65412	EPSG:4326	used GeoLocate with default settings	GeoLocate	2022/2025	male
Audubon Camp Natural History Collection	00402	AUD_HOGISL	AUD_HOGISL:00402	PreservedSpecimen	5060.1	Animalia	Chordata	Aves	Passeriformes	Icteridae	Icterus	spurius		Icterus spurius	Icterus spurius	(Linnaeus)	species						Dauphin Co. PA	US	United States of America	Pennsylvania	40.41544	-76.779474	36142	EPSG:4326	used GeoLocate with default settings	GeoLocate	2022/2025	male
Audubon Camp Natural History Collection	00403	AUD_HOGISL	AUD_HOGISL:00403	PreservedSpecimen	5110.1	Animalia	Chordata	Aves	Passeriformes	Icteridae	Quiscalus	quiscula		Quiscalus quiscula	Quiscalus quiscula	(Linnaeus)	species		30	6	1977	1977-06-30	USA: New York: King Ferry: 5.1 mile Rt 34B	US	United States of America	New York	42.665349	-76.616611	301	EPSG:4326	used GeoLocate with default settings	GeoLocate	2022/2025	male	{"Fat": "slight fat"}, {"IrisColor": "yellow"}							Roadkill
Audubon Camp Natural History Collection	00404	AUD_HOGISL	AUD_HOGISL:00404	PreservedSpecimen	5110.3	Animalia	Chordata	Aves	Passeriformes	Icteridae	Quiscalus	quiscula		Quiscalus quiscula	Quiscalus quiscula	(Linnaeus)	species		18	3	1974	1974-03-18	Trumunsburg, N.Y.	US	United States of America	New York	42.542294	-76.666059	1411	EPSG:4326	used GeoLocate with default settings	GeoLocate	2022/2025	male		Stephen W. Kress	0000-0002-0052-4889
Audubon Camp Natural History Collection	00405	AUD_HOGISL	AUD_HOGISL:00405	PreservedSpecimen	5950.5	Animalia	Chordata	Aves	Passeriformes	Cardinalidae	Pheucticus	ludovicianus		Pheucticus ludovicianus	Pheucticus ludovicianus	(Linnaeus)	species		20	6	1993	1993-06-20	ME, Lincoln County Waldoboro Bremen Read	US	United States of America	Maine	44.095357	-69.375602	4622	EPSG:4326	used GeoLocate with default settings	GeoLocate	2022/2025	female		E + F Laystely						Windowkill
Audubon Camp Natural History Collection	00406	AUD_HOGISL	AUD_HOGISL:00406	PreservedSpecimen	59508	Animalia	Chordata	Aves	Passeriformes	Cardinalidae	Pheucticus	ludovicianus		Pheucticus ludovicianus	Pheucticus ludovicianus	(Linnaeus)	species		4	5	2017	2017-05-04	PA: Schuylkill Co. Orwigsburg 1793 Tanglewood Road	US	United States of America	Pennsylvania	40.654813	-76.100771	2187	EPSG:4326	used GeoLocate with default settings	GeoLocate	2022/2025	male	{"Age": "SY"}, {"Fat": "VeryHeavy"}, {"SkullOssificationPercentage": 100 }, {"StomachContentsachContents": "Seed,invertebrate parts+grits"}	Courtney L. Brennan
Audubon Camp Natural History Collection	00407	AUD_HOGISL	AUD_HOGISL:00407	PreservedSpecimen	5950.1	Animalia	Chordata	Aves	Passeriformes	Cardinalidae	Pheucticus	ludovicianus		Pheucticus ludovicianus	Pheucticus ludovicianus	(Linnaeus)	species		27	9	1973	1973-09-27	Elmira, NY	US	United States of America	New York	42.089796	-76.807734	3795	EPSG:4326	used GeoLocate with default settings	GeoLocate	2022/2025	male	{"TailLength": 75mm}, {"BodyLength": 110mm}, {"WingLength": 95mm}							Towerkill
Audubon Camp Natural History Collection	00408	AUD_HOGISL	AUD_HOGISL:00408	PreservedSpecimen	5950.4	Animalia	Chordata	Aves	Passeriformes	Cardinalidae	Pheucticus	ludovicianus		Pheucticus ludovicianus	Pheucticus ludovicianus	(Linnaeus)	species		27	9	1973	1973-09-27	Elmira, NY	US	United States of America	New York	42.089796	-76.807734	3795	EPSG:4326	used GeoLocate with default settings	GeoLocate	2022/2025	female	{"WingInMilimeters": 110 } {"TailLength": 80mm} {"BodyLength": 115mm}							Towerkill
Audubon Camp Natural History Collection	00409	AUD_HOGISL	AUD_HOGISL:00409	PreservedSpecimen	5980.3	Animalia	Chordata	Aves	Passeriformes	Cardinalidae	Passerina	cyanea		Passerina cyanea	Passerina cyanea	(Linnaeus)	species		5	8	1977	1977-08-05	Lake Ridge, Rt 34B.S. Lansing, New York, U.S.A.	US	United States of America	New York	42.939444	-73.761667	301	EPSG:4326	used GeoLocate with default settings	GeoLocate	2022/2025	male		M.R. Clifford						Roadkill
Audubon Camp Natural History Collection	00410	AUD_HOGISL	AUD_HOGISL:00410	PreservedSpecimen	4980.2	Animalia	Chordata	Aves	Passeriformes	Icteridae	Agelaius	phoeniceus		Agelaius phoeniceus	Agelaius phoeniceus	(Linnaeus)	species		18	5	1974	1974-05-18	Thompkins Co. N.Y. D.O.R.	US	United States of America	New York	42.45	-76.4667	301	EPSG:4326	used GeoLocate with default settings	GeoLocate	2022/2025	male		Stephen W. Kress	0000-0002-0052-4889					prepared by Jean Campbell;Roadkill
Audubon Camp Natural History Collection	00411	AUD_HOGISL	AUD_HOGISL:00411	PreservedSpecimen	6080.9	Animalia	Chordata	Aves	Passeriformes	Cardinalidae	Piranga	olivacea		Piranga olivacea	Piranga olivacea	(Gmelin)	species		14	8	2012	2012-08-14	Bremen, Lincoln Co., ME	US	United States of America	Maine	44	-69.4167	301	EPSG:4326	used GeoLocate with default settings	GeoLocate	2022/2025	male	{"WingInMilimeters": 88 }, {"WIngspanInMillimeters": 330 }, {"BodyLengthInMillimeters":152 }	Scott Weidensaul	0009-0000-5069-5806					Windowkill
Audubon Camp Natural History Collection	00412	AUD_HOGISL	AUD_HOGISL:00412	PreservedSpecimen	6080.2	Animalia	Chordata	Aves	Passeriformes	Cardinalidae	Piranga	olivacea		Piranga olivacea	Piranga olivacea	(Gmelin)	species		31	7	1975	1975-07-31	Lincoln Co. ME	US	United States of America	Maine	43.997787	-69.525759	43771	EPSG:4326	used GeoLocate with default settings	GeoLocate	2022/2025	male	{"Testes": "L:11x8;R:9x7mm"}, {"Fat": "light"}, {"Molt": "partial body"}
Audubon Camp Natural History Collection	00413	AUD_HOGISL	AUD_HOGISL:00413	PreservedSpecimen	6080.1	Animalia	Chordata	Aves	Passeriformes	Cardinalidae	Piranga	olivacea		Piranga olivacea	Piranga olivacea	(Gmelin)	species		27	7	1968	1968-07-27	Maine, Lincoln Co. Damariscotta; 3mi NE	US	United States of America	Maine	44.0324	-69.5175	1000	EPSG:4326	used GeoLocate with default settings	GeoLocate	2022/2025	male	{"Fat": "little"}, {"Testes": 00}	James Tate, Jr.
Audubon Camp Natural History Collection	00414	AUD_HOGISL	AUD_HOGISL:00414	PreservedSpecimen	6080.18	Animalia	Chordata	Aves	Passeriformes	Cardinalidae	Piranga	olivacea		Piranga olivacea	Piranga olivacea	(Gmelin)	species		14	5	2017	2017-05-14	PA: Schuylkill Co. Wayne Township	US	United States of America	Pennsylvania	40.705801	-76.215955	48211	EPSG:4326	used GeoLocate with default settings	GeoLocate	2022/2025	male	{"Age": "AHY"}, {"Wing": "98mm"}, {"Fat": "none"}, {"TE": "present, enlarged"}, {"SkullOssificationPercentage": "100% ossified"}, {"StomachContents": "invertebrate parts"}, {"Cloacal protuberance": "present"}, {"Molt": "none"}	Courtney L. Brennan
Audubon Camp Natural History Collection	00415	AUD_HOGISL	AUD_HOGISL:00415	PreservedSpecimen		Animalia	Chordata	Aves	Passeriformes	Cardinalidae	Cardinalis	cardinalis		Cardinalis cardinalis	Cardinalis cardinalis	(Linnaeus)	species		8	12	2014	2014-12-08	Harrisburg, PA	US	United States of America	Pennsylvania	40.509167	-77.130556	6063	EPSG:4326	used GeoLocate with default settings	GeoLocate	2022/2025	male	{"Fat": "some fat"}	Carol Ramsayer
Audubon Camp Natural History Collection	00416	AUD_HOGISL	AUD_HOGISL:00416	PreservedSpecimen	5670.2	Animalia	Chordata	Aves	Passeriformes	Passerellidae	Junco	hyemalis		Junco hyemalis	Junco hyemalis	(Linnaeus)	species				1970	1970	Marlton, N.J.	US	United States of America	New Jersey	39.891225	-74.921832	3627	EPSG:4326	used GeoLocate with default settings	GeoLocate	2022/2025		{"Age": "AHY"}	J. Spendelow
Audubon Camp Natural History Collection	00417	AUD_HOGISL	AUD_HOGISL:00417	PreservedSpecimen	5670.10	Animalia	Chordata	Aves	Passeriformes	Passerellidae	Junco	hyemalis		Junco hyemalis	Junco hyemalis	(Linnaeus)	species		1	1	2016	2016-01-01	USA: ME: Lincoln: Bremen: 59 Spruce Pt	US	United States of America	Maine	44.00147	-69.428659	301	EPSG:4326	used GeoLocate with default settings	GeoLocate	2022/2025	male	{"Fat": "Extremely"}, {"SkullOssificationPercentage": 100}	Kyra R. Harvey						Windowkill
Audubon Camp Natural History Collection	00418	AUD_HOGISL	AUD_HOGISL:00418	PreservedSpecimen	5670.3	Animalia	Chordata	Aves	Passeriformes	Passerellidae	Junco	hyemalis		Junco hyemalis	Junco hyemalis	(Linnaeus)	species			7	1969	1969-07	St. Andrews, N.B. Canada	CA	Canada	New Brunswick	45.05056	-67.055837	13960	EPSG:4326	used GeoLocate with default settings	GeoLocate	2022/2025	male
Audubon Camp Natural History Collection	00419	AUD_HOGISL	AUD_HOGISL:00419	PreservedSpecimen	5670.10	Animalia	Chordata	Aves	Passeriformes	Passerellidae	Junco	hyemalis		Junco hyemalis	Junco hyemalis	(Linnaeus)	species		2	8	2011	2011-08-02	Harrisburg, PA	US	United States of America	Pennsylvania	40.509167	-77.130556	6063	EPSG:4326	used GeoLocate with default settings	GeoLocate	2022/2025	female	{"Age": "HY"}, {"Fat": "Heavy"}, {"Iris": "brown"}, {"Bill": "white pink"}, {"Leg": "Grey"}, {"SkullOssificationPercentage": 50}	Scott Weidensaul	0009-0000-5069-5806					Windowkill
Audubon Camp Natural History Collection	00420	AUD_HOGISL	AUD_HOGISL:00420	PreservedSpecimen	5670.11	Animalia	Chordata	Aves	Passeriformes	Passerellidae	Junco	hyemalis		Junco hyemalis	Junco hyemalis	(Linnaeus)	species		23	10	2015	2015-10-23	USA: Maine	US	United States of America	Maine	45	-69	301	EPSG:4326	used GeoLocate with default settings	GeoLocate	2022/2025	female	{"SkullOcification": "75%"}	Laura S. Trudel
Audubon Camp Natural History Collection	00421	AUD_HOGISL	AUD_HOGISL:00421	PreservedSpecimen	5670.1	Animalia	Chordata	Aves	Passeriformes	Passerellidae	Junco	hyemalis		Junco hyemalis	Junco hyemalis	(Linnaeus)	species		26	12	1969	1969-12-26	Marlton, N.J.	US	United States of America	New Jersey	39.891225	-74.921832	3627	EPSG:4326	used GeoLocate with default settings	GeoLocate	2022/2025	male	{"Age": "AHY"}	J. Spendelow
Audubon Camp Natural History Collection	00422	AUD_HOGISL	AUD_HOGISL:00422	PreservedSpecimen	5750.2	Animalia	Chordata	Aves	Passeriformes	Passerellidae	Passerella	iliaca		Passerella iliaca	Passerella iliaca	(Merrem)	species		18	10	2012	2012-10-18	New Ringgold Schuylkill Co. PA	US	United States of America	Pennsylvania	40.685924	-75.999097	1323	EPSG:4326	used GeoLocate with default settings	GeoLocate	2022/2025	male	{"WingInMilimeters": 75 }, {"Fat": "light"}, {"SkullOssificationPercentage": 100 }, {"IrisColor": "Brown"}, {"Age": "AHY"}, {"Weight": 31.6}, {"Bill": "Pink/BN"}, {"Leg": "Brown"}	Scott Weidensaul	0009-0000-5069-5806					Windowkill
Audubon Camp Natural History Collection	00423	AUD_HOGISL	AUD_HOGISL:00423	PreservedSpecimen	5580.9	Animalia	Chordata	Aves	Passeriformes	Passerellidae	Zonotrichia	albicollis		Zonotrichia albicollis	Zonotrichia albicollis	(Gmelin)	species		13	11	2014	2014-11-13	Allentown, Lehigh Co. PA	US	United States of America	Pennsylvania	40.60843	-75.490183	7028	EPSG:4326	used GeoLocate with default settings	GeoLocate	2022/2025		{"WingInMilimeters": 65 }, {"Fat": "little"}, {"SkullOssificationPercentage": 0 }, {"IrisColor": "Black"}, {"StomachContentsachContents": "Seed insect bits/grit"}, {"TailLengthInMilimeters": 82}	Ben Spalding						Windowkill
Audubon Camp Natural History Collection	00424	AUD_HOGISL	AUD_HOGISL:00424	PreservedSpecimen		Animalia	Chordata	Aves	Passeriformes	Passerellidae	Zonotrichia	albicollis		Zonotrichia albicollis	Zonotrichia albicollis	(Gmelin)	species		1	9	2012	2012-09-01	Harrisburg, PA	US	United States of America	Pennsylvania	40.509167	-77.130556	6063	EPSG:4326	used GeoLocate with default settings	GeoLocate	2022/2025	male	{"Age: "HY"}, {"Fat": "Heavy"}, {"SkullOssificationPercentage": 50 }, {"IrisColor": "Brown"}, {"Bill": "Honn"}, {"Leg": "Grey-Pink"}	Scott Weidensaul	0009-0000-5069-5806					Windowkill
Audubon Camp Natural History Collection	00425	AUD_HOGISL	AUD_HOGISL:00425	PreservedSpecimen	5580.2	Animalia	Chordata	Aves	Passeriformes	Passerellidae	Zonotrichia	albicollis		Zonotrichia albicollis	Zonotrichia albicollis	(Gmelin)	species		18	7	1969	1969-07-18	St. Andrews, N.B. Canada	US	United States of America	Pennsylvania	45.074568	-67.049657	13960	EPSG:4326	used GeoLocate with default settings	GeoLocate	2022/2025		{"LifeStage": "Immature"}	Lynn Coriell
Audubon Camp Natural History Collection	00426	AUD_HOGISL	AUD_HOGISL:00426	PreservedSpecimen		Animalia	Chordata	Aves	Passeriformes	Passerellidae	Zonotrichia	albicollis		Zonotrichia albicollis	Zonotrichia albicollis	(Gmelin)	species		31	10	2014	2014-10-31	Harrisburg, PA (5713 Kenwood Ave)	US	United States of America	Pennsylvania	40.2667	-76.8833	301	EPSG:4326	used GeoLocate with default settings	GeoLocate	2022/2025	male	{"SkullOssificationPercentage": 0 }	L. Tobin
Audubon Camp Natural History Collection	00427	AUD_HOGISL	AUD_HOGISL:00427	PreservedSpecimen	5380.1	Animalia	Chordata	Aves	Passeriformes	Passerellidae	Zonotrichia	albicollis		Zonotrichia albicollis	Zonotrichia albicollis	(Gmelin)	species		24	2	1974	1974-02-24	Wilseyville, NY	US	United States of America	New York	42.291525	-76.374521	2935	EPSG:4326	used GeoLocate with default settings	GeoLocate	2022/2025		{"WingInMilimeters": 74 }, {"BodyLengthInMilimeters": 87}, {"TailLengthInMilimeters": 76}	Helen Ostermiller
Audubon Camp Natural History Collection	00428	AUD_HOGISL	AUD_HOGISL:00428	PreservedSpecimen	5840.1	Animalia	Chordata	Aves	Passeriformes	Passerellidae	Melospiza	georgiana		Melospiza georgiana	Melospiza georgiana	(Latham)	species		26	5	2016	2016-05-26	Monhegan Isl ME USA	US	United States of America	Maine	43.766473	-69.311435	5421	EPSG:4326	used GeoLocate with default settings	GeoLocate	2022/2025		{"Fat": "Heavy"}, {"SkullOssificationPercentage": 100 }, {"IrisColor": "Brown"}, {"Bill": "Grey"}, {"Leg": "Brown"}, {"Age": "AHY"}	Scott Weidensaul	0009-0000-5069-5806					Found freshly dead cause unknown
Audubon Camp Natural History Collection	00429	AUD_HOGISL	AUD_HOGISL:00429	PreservedSpecimen	5830.2	Animalia	Chordata	Aves	Passeriformes	Passerellidae	Melospiza	lincolnii		Melospiza lincolnii	Melospiza lincolnii	(Audubon)	species		11	5	2011	2011-05-11	Portland ME	US	United States of America	Maine	43.661471	-70.255326	6157	EPSG:4326	used GeoLocate with default settings	GeoLocate	2022/2025	male	{"WingInMilimeters": 64 }, {"WingSpanInMilimeters": 195} {"Fat": 5}, {"SkullOssificationPercentage": 100 }, {"IrisColor": "DarkBrown"}, {"Age": "AHY"}, {"Weight": 19.7}, {"Bill": Green/Brown}, {"Leg": "Brown"},	Scott Weidensaul	0009-0000-5069-5806
Audubon Camp Natural History Collection	00430	AUD_HOGISL	AUD_HOGISL:00430	PreservedSpecimen		Animalia	Chordata	Aves	Passeriformes	Passerellidae	Pipilo	erythrophthalmus		Pipilo erythrophthalmus	Pipilo erythrophthalmus	(Linnaeus)	species		4	9	1967	1967-09-04	N.J., Sandy Hook State Park	US	United States of America	New Jersey	40.443063	-73.989765	6530	EPSG:4326	used GeoLocate with default settings	GeoLocate	2022/2025			R.C. and D.J. Rosche						found dead
Audubon Camp Natural History Collection	00431	AUD_HOGISL	AUD_HOGISL:00431	PreservedSpecimen	5810.4	Animalia	Chordata	Aves	Passeriformes	Passerellidae	Melospiza	melodia		Melospiza melodia	Melospiza melodia	(Wilson)	species		29	10	1988	1988-10-29	MAINE: Lincoln Co. Sheepscot	US	United States of America	Maine	44.049522	-69.606157	301	EPSG:4326	used GeoLocate with default settings	GeoLocate	2022/2025	female	{"Fat": "LightFat"}, {"SkullOssificationPercentage": 9 }, {"StomachContentsachContents": "Seeds"} {"Ovary": 2mm x 1mm, smooth}, {"Oviduct": "minute"}
Audubon Camp Natural History Collection	00432	AUD_HOGISL	AUD_HOGISL:00432	PreservedSpecimen		Animalia	Chordata	Aves	Passeriformes	Passerellidae	Spizella	passerina		Spizella passerina	Spizella passerina	(Bechstein)	species		12	10	2012	2012-10-12	Wayne Twp. Schuylkill County PA	US	United States of America	Pennsylvania	40.705801	-76.215955	48211	EPSG:4326	used GeoLocate with default settings	GeoLocate	2022/2025	female	{"Age": "HY"}, {"Weight": 11.3}, {"Wing": 6.7}, {"Iris": "Brown"}, {"Bill": "Pink"}, {"Leg": "Pink"}, {"SkullOssificationPercentage": 25}	Scott Weidensaul	0009-0000-5069-5806					Roadkill
Audubon Camp Natural History Collection	00433	AUD_HOGISL	AUD_HOGISL:00433	PreservedSpecimen	5420.1	Animalia	Chordata	Aves	Passeriformes	Passerellidae	Passerculus	sandwichensis		Passerculus sandwichensis	Passerculus sandwichensis	(Gmelin)	species		27	4	1973	1973-04-27	Elmira, NY	US	United States of America	New York	42.089796	-76.807734	3795	EPSG:4326	used GeoLocate with default settings	GeoLocate	2022/2025		{"BodyLength": "73mm"}, {"Tail": "51mm"}, {"Wing": "62mm"}	Helen Ostermiller						Towerkill
Audubon Camp Natural History Collection	00434	AUD_HOGISL	AUD_HOGISL:00434	PreservedSpecimen	5630.1	Animalia	Chordata	Aves	Passeriformes	Passerellidae	Spizella	pusilla		Spizella pusilla	Spizella pusilla	(Wilson)	species		25	4	2012	2012-04-25	New Ringgold Schuylkill Co. PA	US	United States of America	Pennsylvania	40.685924	-75.999097	1323	EPSG:4326	used GeoLocate with default settings	GeoLocate	2022/2025	male	{"Age": "AHY"}, {"Weight": 11.7}, {"Wing": 62.5}, {"Fat": "light"}, {"Wingspan": 196}, {"Iris": "Brown"}, {"Bill": "Pink"}, {"Leg": "Pink"}	Scott Weidensaul	0009-0000-5069-5806					Windowkill
Audubon Camp Natural History Collection	00435	AUD_HOGISL	AUD_HOGISL:00435	PreservedSpecimen	6360.1	Animalia	Chordata	Aves	Passeriformes	Parulidae	Mniotilta	varia		Mniotilta varia	Mniotilta varia	(Linnaeus)	species		27	9	1973	1973-09-27	Elmyra, NY	US	United States of America	New York	42.089796	-76.807734	3795	EPSG:4326	used GeoLocate with default settings	GeoLocate	2022/2025		{"BodyLength": "78mm"}, {"Tail": "45mm"}, {"Wing": "66mm"}	Helen Ostermiller						Towerkill
Audubon Camp Natural History Collection	00436	AUD_HOGISL	AUD_HOGISL:00436	PreservedSpecimen	6480.1	Animalia	Chordata	Aves	Passeriformes	Parulidae	Setophaga	americana		Setophaga americana	Setophaga americana	(Linnaeus)	species		21	9	1872	1872-09-21	Bridge, Mass.	US	United States of America	Massachusetts	42.25	-71.8333	301	EPSG:4326	used GeoLocate with default settings	GeoLocate	2022/2025	male
Audubon Camp Natural History Collection	00437	AUD_HOGISL	AUD_HOGISL:00437	PreservedSpecimen	6860.3	Animalia	Chordata	Aves	Passeriformes	Parulidae	Cardellina	canadensis		Cardellina canadensis	Cardellina canadensis	(Linnaeus)	species		22	5	1882	1882-05-22	Princeton, New Jersey	US	United States of America	New Jersey	40.356235	-74.669325	14542	EPSG:4326	used GeoLocate with default settings	GeoLocate	2022/2025	male		William E.D. Scott	http://www.wikidata.org/entity/Q17332990
Audubon Camp Natural History Collection	00438	AUD_HOGISL	AUD_HOGISL:00438	PreservedSpecimen		Animalia	Chordata	Aves	Passeriformes	Parulidae	Setophaga	fusca		Setophaga fusca	Setophaga fusca	(Muller)	species				1897	1897	Van Buren Co. 4.5 miles NW of Hillsboro	US	United States of America	Iowa	40.753229	-91.949987	30941	EPSG:4326	used GeoLocate with default settings	GeoLocate	2022/2025	male
Audubon Camp Natural History Collection	00439	AUD_HOGISL	AUD_HOGISL:00439	PreservedSpecimen	6590.4	Animalia	Chordata	Aves	Passeriformes	Parulidae	Setophaga	pensylvanica		Setophaga pensylvanica	Setophaga pensylvanica	(Linnaeus)	species		23	8	1878	1878-08-23	Ithaca, NY	US	United States of America	New York	43	-75	301	EPSG:4326	used GeoLocate with default settings	GeoLocate	2022/2025	male		William E.D. Scott	http://www.wikidata.org/entity/Q17332990
Audubon Camp Natural History Collection	00440	AUD_HOGISL	AUD_HOGISL:00440	PreservedSpecimen	6610.2	Animalia	Chordata	Aves	Passeriformes	Parulidae	Setophaga	striata		Setophaga striata	Setophaga striata	(Forster)	species		29	5	1882	1882-05-29	Princeton, New Jersey	US	United States of America	New Jersey	40.356235	-74.669325	14542	EPSG:4326	used GeoLocate with default settings	GeoLocate	2022/2025	male		William E.D. Scott	http://www.wikidata.org/entity/Q17332990
Audubon Camp Natural History Collection	00441	AUD_HOGISL	AUD_HOGISL:00441	PreservedSpecimen	6600.2	Animalia	Chordata	Aves	Passeriformes	Parulidae	Setophaga	castanea		Setophaga castanea	Setophaga castanea	(Wilson)	species		25	8	2015	2015-08-25	Petit Manan Natonal Wildlife Refuge ME	US	United States of America	Maine	44.400439	-67.945912	2289	EPSG:4326	used GeoLocate with default settings	GeoLocate	2022/2025	male	{"Age": "HY"}, {"Weight": 12.6}, {"Wing": 74}, {"Fat": "Light"}, {"Bill": "Black"}, {"Leg": "Grey"}, {"SkullOssificationPercentage": 25}	Scott Weidensaul	0009-0000-5069-5806
Audubon Camp Natural History Collection	00442	AUD_HOGISL	AUD_HOGISL:00442	PreservedSpecimen	6550.3	Animalia	Chordata	Aves	Passeriformes	Parulidae	Setophaga	coronata		Setophaga coronata	Setophaga coronata	(Linnaeus)	species			3	2013	2013-03	Bremen, Lincoln Co., ME	US	United States of America	Maine	44	-69.4167	301	EPSG:4326	used GeoLocate with default settings	GeoLocate	2022/2025	male	{"Age": "SY"}, {"Weight": 12.6}, {"Wing": 74}, {"Fat": "Light"}, {"Bill": "Black"}, {"Leg": "Grey"}, {"SkullOssificationPercentage": 25}	Scott Weidensaul	0009-0000-5069-5806
Audubon Camp Natural History Collection	00443	AUD_HOGISL	AUD_HOGISL:00443	PreservedSpecimen	6540.4	Animalia	Chordata	Aves	Passeriformes	Parulidae	Setophaga	caerulescens			Setophaga caerulescens	(Gmelin)	species		18	5	2013	2013-05-18	Washington Twp. Schuylkill Co., PA	US	United States of America	Pennsylvania	40.17396	-80.246171	3228	EPSG:4326	used GeoLocate with default settings	GeoLocate	2022/2025	female	{"Age": "AHY"}, {"Weight": 9.1}, {"Wing": 62}, {"Fat": "Light"}, {"Iris": "Brown"}, {"Bill": "Black"}, {"Leg": "Grey"}	Scott Weidensaul	0009-0000-5069-5806					Roadkill
Audubon Camp Natural History Collection	00444	AUD_HOGISL	AUD_HOGISL:00444	PreservedSpecimen	6570.2	Animalia	Chordata	Aves	Passeriformes	Parulidae	Setophaga	magnolia		Setophaga magnolia	Setophaga magnolia	(Wilson)	species		23	5	2013	2013-05-23	Appledone Island ME	US	United States of America	Maine	42.989258	-70.614494	5421	EPSG:4326	used GeoLocate with default settings	GeoLocate	2022/2025	female	{"Age": "AHY"}, {"Fat": "Light"}, {"SkullOssificationPercentage": 100}	Scott Weidensaul	0009-0000-5069-5806
Audubon Camp Natural History Collection	00445	AUD_HOGISL	AUD_HOGISL:00445	PreservedSpecimen	6570.1	Animalia	Chordata	Aves	Passeriformes	Parulidae	Setophaga	magnolia		Setophaga magnolia	Setophaga magnolia	(Wilson)	species		17	5	2012	2012-05-17	Litite, Lancaster Co. PA	US	United States of America	Pennsylvania	40.157317	-76.306901	2288	EPSG:4326	used GeoLocate with default settings	GeoLocate	2022/2025	male	{"Age": "AHY"}, {"Weight": 7.69}, {"Wing": 67}, {"Fat": 5}, {"Wingspan": 175}, {"Iris": "Brown"}, {"Bill": "Brown"}, {"Leg": "Brown"}	Scott Weidensaul	0009-0000-5069-5806					Windowkill
Audubon Camp Natural History Collection	00446	AUD_HOGISL	AUD_HOGISL:00446	PreservedSpecimen	6540.5	Animalia	Chordata	Aves	Passeriformes	Parulidae	Setophaga	caerulescens		Setophaga caerulescens	Setophaga caerulescens	(Gmelin)	species		24	9	2012	2012-09-24	Wyomissing, Berks Co. PA	US	United States of America	Pennsylvania	40.416296	-75.925999	46511	EPSG:4326	used GeoLocate with default settings	GeoLocate	2022/2025	male	{"Age": "TSY"}, {"Weight": 9.7}, {"Wing": 70}, {"Fat": "Light"}, {"Bill": "Black"}, {"Leg": "Brown"}	Scott Weidensaul	0009-0000-5069-5806					Windowkill
Audubon Camp Natural History Collection	00447	AUD_HOGISL	AUD_HOGISL:00447	PreservedSpecimen	6770.1	Animalia	Chordata	Aves	Passeriformes	Parulidae	Geothlypis	formosa		Geothlypis formosa	Geothlypis formosa	(Wilson)	species		11	4	2012	2012-04-11	Fort Mongon, AL	US	United States of America	Alabama	30.228537	-88.023053	301	EPSG:4326	used GeoLocate with default settings	GeoLocate	2022/2025	female	{"Age": "AHY"}	Scott Weidensaul	0009-0000-5069-5806
Audubon Camp Natural History Collection	00448	AUD_HOGISL	AUD_HOGISL:00448	PreservedSpecimen	6450.1	Animalia	Chordata	Aves	Passeriformes	Parulidae	Leiothlypis	ruficapilla		Leiothlypis ruficapilla	Leiothlypis ruficapilla	(Wilson)	species		27	9	1973	1973-09-27	Elmira, NY	US	United States of America	New York	42.089796	-76.807734	3795	EPSG:4326	used GeoLocate with default settings	GeoLocate	2022/2025		{"BodyLength": "64mm"}, {"Tail": "45mm"}, {"Wing": "60mm"}	Helen Ostermiller						Towerkill
Audubon Camp Natural History Collection	00449	AUD_HOGISL	AUD_HOGISL:00449	PreservedSpecimen	6810.3	Animalia	Chordata	Aves	Passeriformes	Parulidae	Geothlypis	trichas		Geothlypis trichas	Geothlypis trichas	(Linnaeus)	species		27	9	1973	1973-09-27	Elmira, NY	US	United States of America	New York	42.089796	-76.807734	3795	EPSG:4326	used GeoLocate with default settings	GeoLocate	2022/2025	male	{"BodyLength": "68mm"}, {"Tail": "51mm"}, {"Wing": "57mm"}	Helen Ostermiller						Towerkill
Audubon Camp Natural History Collection	00450	AUD_HOGISL	AUD_HOGISL:00450	PreservedSpecimen	6810.2	Animalia	Chordata	Aves	Passeriformes	Parulidae	Geothlypis	trichas		Geothlypis trichas	Geothlypis trichas	(Linnaeus)	species		18	5	2013	2013-05-18	Appledone Island, ME	US	United States of America	Maine	42.989258	-70.614494	5421	EPSG:4326	used GeoLocate with default settings	GeoLocate	2022/2025	female	{"Age": "AHY"}, {"SkullOssificationPercentage": 100}	Scott Weidensaul	0009-0000-5069-5806
Audubon Camp Natural History Collection	00451	AUD_HOGISL	AUD_HOGISL:00451	PreservedSpecimen	5670.11	Animalia	Chordata	Aves	Passeriformes	Passerellidae	Junco	hyemalis		Junco hyemalis	Junco hyemalis	(Linnaeus)	species		29	1	2013	2013-01-29	New Ringgold Schuylkill Co. PA	US	United States of America	Pennsylvania	40.705801	-76.215955	48211	EPSG:4326	used GeoLocate with default settings	GeoLocate	2022/2025	male	{"Age": "AHY"}, {"Weight": 24.3}, {"Wing": 75}, {"Fat": "Heavy"}, {"Iris": "Brown"}, {"Bill": "Piah"}, {"Leg": "Brown"}, {"SkullOssificationPercentage": 75}	Scott Weidensaul	0009-0000-5069-5806					Windowkill
Audubon Camp Natural History Collection	00452	AUD_HOGISL	AUD_HOGISL:00452	PreservedSpecimen	6740.10	Animalia	Chordata	Aves	Passeriformes	Parulidae	Seiurus	aurocapilla		Seiurus aurocapilla	Seiurus aurocapilla	(Linnaeus)	species		2	8	2015	2015-08-02	Wayne Twp. Schuylkill County PA	US	United States of America	Pennsylvania	40.705801	-76.215955	48211	EPSG:4326	used GeoLocate with default settings	GeoLocate	2022/2025	male	{"Age": "HY"}, {"Weight": 20.0}, {"Wing": 71}, {"Fat": 0}, {"Iris": "Brown"}, {"Bill": "Pink/Brown"}, {"Leg": "Pink"}, {"SkullOssificationPercentage": 0}	Scott Weidensaul	0009-0000-5069-5806					Windowkill
Audubon Camp Natural History Collection	00453	AUD_HOGISL	AUD_HOGISL:00453	PreservedSpecimen	6740.1	Animalia	Chordata	Aves	Passeriformes	Parulidae	Seiurus	aurocapilla		Seiurus aurocapilla	Seiurus aurocapilla	(Linnaeus)	species		27	9	1973	1973-09-27	Elmira, NY	US	United States of America	New York	42.089796	-76.807734	3795	EPSG:4326	used GeoLocate with default settings	GeoLocate	2022/2025		{"BodyLength": "85mm"}, {"Wing": "95mm"}, {"Tail": "77mm"}	Helen Ostermiller
Audubon Camp Natural History Collection	00454	AUD_HOGISL	AUD_HOGISL:00454	PreservedSpecimen	6740.7	Animalia	Chordata	Aves	Passeriformes	Parulidae	Seiurus	aurocapilla		Seiurus aurocapilla	Seiurus aurocapilla	(Linnaeus)	species		7	7	2012	2012-07-07	Duaphin Co. PA	US	United States of America	Pennsylvania	40.41544	-76.779474	36142	EPSG:4326	used GeoLocate with default settings	GeoLocate	2022/2025		{"Age": "AHY"}, {"Weight": 18.6}, {"Wing": 69}, {"Fat": 1}, {"Iris": "Brown"}, {"Bill": "Pink/Brown"}, {"Leg": "Pink/Brown"}, {SkullOssificationPercentage": 100}	Scott Weidensaul	0009-0000-5069-5806					Windowkill
Audubon Camp Natural History Collection	00455	AUD_HOGISL	AUD_HOGISL:00455	PreservedSpecimen	6360.2	Animalia	Chordata	Aves	Passeriformes	Parulidae	Mniotilta	varia		Mniotilta varia	Mniotilta varia	(Linnaeus)	species		9	8	2012	2012-08-09	Hawk Mt. Sanct. Kemplow Bucks Co. PA	US	United States of America	Pennsylvania	40.645647	-75.97993	1807	EPSG:4326	used GeoLocate with default settings	GeoLocate	2022/2025		{"Age": "HY"}, {"Weight": 10.6}, {"Wing": 68}, {"Fat": 5}, {"Wingspan": 209}, {"Iris": "Brown"}, {"Bill": "Pink"}, {"Leg": "Grey/Yll."}	Scott Weidensaul	0009-0000-5069-5806
Audubon Camp Natural History Collection	00456	AUD_HOGISL	AUD_HOGISL:00456	PreservedSpecimen		Animalia	Chordata	Aves	Passeriformes	Parulidae	Setophaga	tigrina		Setophaga tigrina	Setophaga tigrina	(Gmelin)	species		8	5	2010	2010-05-08	USA: PA: Dauphin Co.	US	United States of America	Pennsylvania	40.41544	-76.779474	36142	EPSG:4326	used GeoLocate with default settings	GeoLocate	2022/2025	male	{"Fat": "Extremely"}, {"SkullOssificationPercentage": "100%"}, {"Testes": "R3x3mm L3x4mm"}
Audubon Camp Natural History Collection	00457	AUD_HOGISL	AUD_HOGISL:00457	PreservedSpecimen	5290.1	Animalia	Chordata	Aves	Passeriformes	Fringillidae	Spinus	tristis		Spinus tristis	Spinus tristis	(Linnaeus)	species		19	6	1977	1977-06-19	USA: New York: Lansing	US	United States of America	New York	42.484239	-76.47994	4042	EPSG:4326	used GeoLocate with default settings	GeoLocate	2022/2025			M.R. Clifford						Roadkill
Audubon Camp Natural History Collection	00458	AUD_HOGISL	AUD_HOGISL:00458	PreservedSpecimen	5290.4	Animalia	Chordata	Aves	Passeriformes	Fringillidae	Spinus	tristis		Spinus tristis	Spinus tristis	(Linnaeus)	species		19	5	2012	2012-05-19	Bremen, Lincoln Co., ME	US	United States of America	Maine	44	-69.4167	301	EPSG:4326	used GeoLocate with default settings	GeoLocate	2022/2025	female	{"Age": "AHY"}, {"Weight": 11.6}, {"Wing": 67.5}, {"Wingspan": 209}, {"Bill": "Yellow"}, {"Leg": "Gr.Brown"}, {"SkullOssificationPercentage": 100}	Scott Weidensaul	0009-0000-5069-5806					Windowkill
Audubon Camp Natural History Collection	00459	AUD_HOGISL	AUD_HOGISL:00459	PreservedSpecimen	5290.2	Animalia	Chordata	Aves	Passeriformes	Fringillidae	Spinus	tristis		Spinus tristis	Spinus tristis	(Linnaeus)	species		14	3	1970	1970-03-14	Braddok's M. H. Lake, N.S.	CA	Canada	Nova Scotia	45.00015	-62.99865	2000	EPSG:4326	used GeoLocate with default settings	GeoLocate	2022/2025	male		Jeffrey A. Spendelow
Audubon Camp Natural History Collection	00460	AUD_HOGISL	AUD_HOGISL:00460	PreservedSpecimen	5330.1	Animalia	Chordata	Aves	Passeriformes	Fringillidae	Spinus	pinus		Spinus pinus	Spinus pinus	(Wilson)	species		31	3	2009	2009-03-31	Dauphin Co. PA	US	United States of America	Pennsylvania	40.41544	-76.779474	36142	EPSG:4326	used GeoLocate with default settings	GeoLocate	2022/2025		{"Age": "AHY"}, {"Fat": 3}, {"SkullOssificationPercentage": 100}	Scott Weidensaul	0009-0000-5069-5806
Audubon Camp Natural History Collection	00461	AUD_HOGISL	AUD_HOGISL:00461	PreservedSpecimen	5210.1	Animalia	Chordata	Aves	Passeriformes	Fringillidae	Loxia	curvirostra		Loxia curvirostra	Loxia curvirostra	Linnaeus	species				1970	1970	Marlton, N.J.	US	United States of America	New Jersey	39.891225	-74.921832	3627	EPSG:4326	used GeoLocate with default settings	GeoLocate	2022/2025	male	{"Age": "AHY"}	Mrs. James B. Woodford
Audubon Camp Natural History Collection	00462	AUD_HOGISL	AUD_HOGISL:00462	PreservedSpecimen	2430.2	Animalia	Chordata	Aves	Charadriiformes	Scolopacidae	Calidris	alpina	pacifica	Calidris alpina	Calidris alpina pacifica	(Linnaeus)	species		9	4	1982	1982-04-09	Michigan: Monroe Co. Pt. Mouillee	US	United States of America	Michigan	42.011711	-83.197983	2289	EPSG:4326	used GeoLocate with default settings	GeoLocate	2022/2025	female	{"WeightIngrams":47.6}, {"Fat": "little fat"}	S.M. Goodman
Audubon Camp Natural History Collection	00463	AUD_HOGISL	AUD_HOGISL:00463	PreservedSpecimen	2300.2	Animalia	Chordata	Aves	Charadriiformes	Scolopacidae	Gallinago	delicata		Gallinago delicata	Gallinago delicata	(Ord)	species				1975	1975	Tampa Florida	US	United States of America	Florida	27.947522	-82.458428	25942	EPSG:4326	used GeoLocate with default settings	GeoLocate	2022/2025	female	{"WingInMilimeters": 135}, {"BodylengthInMillimeterst": "264"}
Audubon Camp Natural History Collection	00464	AUD_HOGISL	AUD_HOGISL:00464	PreservedSpecimen	2300.1	Animalia	Chordata	Aves	Charadriiformes	Scolopacidae	Gallinago	delicata		Gallinago delicata	Gallinago delicata	(Ord)	species		28	12	1936	1936-12-28	Texas, Matagorda Co.	US	United States of America	Texas	28.785651	-96.003981	70610	EPSG:4326	used GeoLocate with default settings	GeoLocate	2022/2025	male		H. H. Kimball
Audubon Camp Natural History Collection	00465	AUD_HOGISL	AUD_HOGISL:00465	PreservedSpecimen	2560.1	Animalia	Chordata	Aves	Charadriiformes	Scolopacidae	Tringa	solitaria		Tringa solitaria	Tringa solitaria	Wilson	species		17	3	1931	1931-03-17	Texas, Cameron Co. Brownsville	US	United States of America	Texas	25.901747	-97.497484	16431	EPSG:4326	used GeoLocate with default settings	GeoLocate	2022/2025	female		H. H. Kimball
Audubon Camp Natural History Collection	00466	AUD_HOGISL	AUD_HOGISL:00466	PreservedSpecimen	2550.1	Animalia	Chordata	Aves	Charadriiformes	Scolopacidae	Totanus	flavipes		Totanus flavipes	Totanus flavipes	(Gmelin)	species		15	4	1935	1935-04-15	Texas, Matagorda Co.	US	United States of America	Texas	28.785651	-96.003981	70610	EPSG:4326	used GeoLocate with default settings	GeoLocate	2022/2025	female		H. H. Kimball
Audubon Camp Natural History Collection	00467	AUD_HOGISL	AUD_HOGISL:00467	PreservedSpecimen	2280.1	Animalia	Chordata	Aves	Charadriiformes	Scolopacidae	Scolopax	minor		Scolopax minor	Scolopax minor	Gmelin	species		14	7	1995	1995-07-14	ME, Lincoln County Waldoboro	US	United States of America	Maine	44.095357	-69.375602	4622	EPSG:4326	used GeoLocate with default settings	GeoLocate	2022/2025	female
Audubon Camp Natural History Collection	00468	AUD_HOGISL	AUD_HOGISL:00468	PreservedSpecimen	2280.2	Animalia	Chordata	Aves	Charadriiformes	Scolopacidae	Scolopax	minor		Scolopax minor	Scolopax minor	Gmelin	species		19	7	1975	1975-07-19	Medomak Lincoln Co Maine	US	United States of America	Maine	44.000637	-69.405326	301	EPSG:4326	used GeoLocate with default settings	GeoLocate	2022/2025	female		Tom French
Audubon Camp Natural History Collection	00469	AUD_HOGISL	AUD_HOGISL:00469	PreservedSpecimen	600.3	Animalia	Chordata	Aves	Charadriiformes	Laridae	Chroicocephalus	philadelphia		Chroicocephalus philadelphia	Chroicocephalus philadelphia	(Ord)	species		31	1	1999	1999-01-31	Nags Head NC	US	United States of America	North Carolina	35.957392	-75.624062	10884	EPSG:4326	used GeoLocate with default settings	GeoLocate	2022/2025	male	{"Age":"AHY" }	Jonathan Alden Ren
Audubon Camp Natural History Collection	00470	AUD_HOGISL	AUD_HOGISL:00470	PreservedSpecimen	580.8	Animalia	Chordata	Aves	Charadriiformes	Laridae	Leucophaeus	atricilla		Leucophaeus atricilla	Leucophaeus atricilla	(Linnaeus)	species		19	7	1975	1975-07-19	Seminole												{"WingInInches": 12}, {"WingspanInInches": 47}, {"BodyLengthIninches": 14 1/2}	Virginia Burne
Audubon Camp Natural History Collection	00471	AUD_HOGISL	AUD_HOGISL:00471	PreservedSpecimen	0580.16	Animalia	Chordata	Aves	Charadriiformes	Laridae	Leucophaeus	atricilla		Leucophaeus atricilla	Leucophaeus atricilla	(Linnaeus)	species		21	6	2013	2013-06-21	Eastern Egg Rock Lincoln Co. ME	US	United States of America	Maine	43.860639	-69.381991	5421	EPSG:4326	used GeoLocate with default settings	GeoLocate	2022/2025	female	{"Age":"AHY" }, {"Fat": "Moderate"}, {"SkullOssificationPercentage": 100}, {"IrisColor": "Red"}, {"BillColor": "Red"}, {"LegColor": "Red"}	Scott Weidensaul	0009-0000-5069-5806					shot USDA wildlife services
Audubon Camp Natural History Collection	00472	AUD_HOGISL	AUD_HOGISL:00472	PreservedSpecimen	580.3	Animalia	Chordata	Aves	Charadriiformes	Laridae	Leucophaeus	atricilla		Leucophaeus atricilla	Leucophaeus atricilla	(Linnaeus)	species		26	2	1975	1975-02-26	Largo Beach Florida	US	United States of America	Florida	27.909466	-82.787324	7629	EPSG:4326	used GeoLocate with default settings	GeoLocate	2022/2025			S. Cultrona
Audubon Camp Natural History Collection	00473	AUD_HOGISL	AUD_HOGISL:00473	PreservedSpecimen	580.1	Animalia	Chordata	Aves	Charadriiformes	Laridae	Leucophaeus	atricilla		Leucophaeus atricilla	Leucophaeus atricilla	(Linnaeus)	species		27	3	1975	1975-03-27	Reduction Beach, FLA.	US	United States of America	Florida								female		E. Bent
Audubon Camp Natural History Collection	00474	AUD_HOGISL	AUD_HOGISL:00474	PreservedSpecimen	580.2	Animalia	Chordata	Aves	Charadriiformes	Laridae	Leucophaeus	atricilla		Leucophaeus atricilla	Leucophaeus atricilla	(Linnaeus)	species		18	7	1975	1975-07-18	St. Petersburg Fla.	US	United States of America	Florida	27.765004	-82.624662	14233	EPSG:4326	used GeoLocate with default settings	GeoLocate	2022/2025		{"WingInInches":12 1/4 }, {"WingspanInInches": 39 7/8}, {"BodyLengthInInches": 15}	C. Bonde
Audubon Camp Natural History Collection	00475	AUD_HOGISL	AUD_HOGISL:00475	PreservedSpecimen	0580.9	Animalia	Chordata	Aves	Charadriiformes	Laridae	Leucophaeus	atricilla		Leucophaeus atricilla	Leucophaeus atricilla	(Linnaeus)	species		15	5	2008	2008-05-15	Eastern Egg Rock, Muscongus Bay ME	US	United States of America	Maine	43.860639	-69.381991	5421	EPSG:4326	used GeoLocate with default settings	GeoLocate	2022/2025	male	{"Age":"AHY" }, {"Fat": "light"}, {"BillColor": "Red"}, {"LegColor": "Red"}	Scott Weidensaul	0009-0000-5069-5806					collected USFWS gull cull
Audubon Camp Natural History Collection	00476	AUD_HOGISL	AUD_HOGISL:00476	PreservedSpecimen	0580.17	Animalia	Chordata	Aves	Charadriiformes	Laridae	Leucophaeus	atricilla		Leucophaeus atricilla	Leucophaeus atricilla	(Linnaeus)	species		21	6	2013	2013-06-21	Eastern Egg Rock Knox Co. ME	US	United States of America	Maine	43.860639	-69.381991	5421	EPSG:4326	used GeoLocate with default settings	GeoLocate	2022/2025	female	{"Age":"AHY" }, {"Fat": 0}, {"SkullOssificationPercentage": 100}, {"IrisColor": "Red"}, {"BillColor": "Red"}, {"LegColor": "Red"}	Scott Weidensaul	0009-0000-5069-5806
Audubon Camp Natural History Collection	00477	AUD_HOGISL	AUD_HOGISL:00477	PreservedSpecimen	0580.10	Animalia	Chordata	Aves	Charadriiformes	Laridae	Leucophaeus	atricilla		Leucophaeus atricilla	Leucophaeus atricilla	(Linnaeus)	species		15	5	2008	2008-05-15	Eastern Egg Rock, ME	US	United States of America	Maine	43.860639	-69.381991	5421	EPSG:4326	used GeoLocate with default settings	GeoLocate	2022/2025	male	{"Age":"AHY" }, {"Fat": "Moderate"}, {"SkullOssificationPercentage": 100}, {"IrisColor": "Brown"}, {"BillColor": "Red"}, {"LegColor": "Red"}	Scott Weidensaul	0009-0000-5069-5806					collected USFWS gull cull
Audubon Camp Natural History Collection	00478	AUD_HOGISL	AUD_HOGISL:00478	PreservedSpecimen	0580.15	Animalia	Chordata	Aves	Charadriiformes	Laridae	Leucophaeus	atricilla		Leucophaeus atricilla	Leucophaeus atricilla	(Linnaeus)	species		9	6	2008	2008-06-09	Eastern Egg Rock, ME	US	United States of America	Maine	43.860639	-69.381991	5421	EPSG:4326	used GeoLocate with default settings	GeoLocate	2022/2025	female	{"Age":"AHY" }, {"Fat": "light"}, {"SkullOssificationPercentage":100 }, {"IrisColor": "Brown"}, {"BillColor": "Red"}, {"LegColor": "Red"}	Scott Weidensaul	0009-0000-5069-5806					USFWS shot
Audubon Camp Natural History Collection	00479	AUD_HOGISL	AUD_HOGISL:00479	PreservedSpecimen	580.4	Animalia	Chordata	Aves	Charadriiformes	Laridae	Leucophaeus	atricilla		Leucophaeus atricilla	Leucophaeus atricilla	(Linnaeus)	species		19	7	1975	1975-07-19	St. Petersburg FLA.	US	United States of America	Florida	27.765004	-82.624662	14233	EPSG:4326	used GeoLocate with default settings	GeoLocate	2022/2025		{"WingInMilimeters":323 }, {"BodyLengthInMillimeters": "400"}	Wendy Hill
Audubon Camp Natural History Collection	00480	AUD_HOGISL	AUD_HOGISL:00480	PreservedSpecimen	510.1	Animalia	Chordata	Aves	Charadriiformes	Laridae	Larus	argentatus		Larus argentatus	Larus argentatus	Pontoppidan	species			6	1972	1972-06	Crutch Island Maine	US	United States of America	Maine	43.968971	-69.316714	5421	EPSG:4326	used GeoLocate with default settings	GeoLocate	2022/2025
Audubon Camp Natural History Collection	00481	AUD_HOGISL	AUD_HOGISL:00481	PreservedSpecimen	510.2	Animalia	Chordata	Aves	Charadriiformes	Laridae	Larus	argentatus		Larus argentatus	Larus argentatus	Pontoppidan	species		20	8	1973	1973-08-20	Hog Island Lincoln Co. Maine	US	United States of America	Maine	43.967304	-69.425603	5421	EPSG:4326	used GeoLocate with default settings	GeoLocate	2022/2025			G. Knoop | S. Kress
Audubon Camp Natural History Collection	00482	AUD_HOGISL	AUD_HOGISL:00482	PreservedSpecimen	510.3	Animalia	Chordata	Aves	Charadriiformes	Laridae	Larus	argentatus		Larus argentatus	Larus argentatus	Pontoppidan	species		18	8	1975	1975-08-18	Hog Island Lincoln Co. Maine	US	United States of America	Maine	43.967304	-69.425603	5421	EPSG:4326	used GeoLocate with default settings	GeoLocate	2022/2025			S. Kress | K. Bell
Audubon Camp Natural History Collection	00483	AUD_HOGISL	AUD_HOGISL:00483	PreservedSpecimen	0510.10	Animalia	Chordata	Aves	Charadriiformes	Laridae	Larus	argentatus		Larus argentatus	Larus argentatus	Pontoppidan	species		7	9	2016	2016-09-07	Muscongus Bay, Lincoln Co., ME, USA	US	United States of America	Maine	43.921471	-69.400047	647	EPSG:4326	used GeoLocate with default settings	GeoLocate	2022/2025		{"Age": "HY"}, {"Fat": "None"}, {"Iris": "Brown"}, {"Bill": "Grey"}, {"Leg": "Grey"}, {SkullOssificationPercentage": 25}	Scott Weidensaul	0009-0000-5069-5806					found dead with broken wing, presumed collision with lobster boat antenna
Audubon Camp Natural History Collection	00484	AUD_HOGISL	AUD_HOGISL:00484	PreservedSpecimen	470.4	Animalia	Chordata	Aves	Charadriiformes	Laridae	Larus	marinus		Larus marinus	Larus marinus	Linnaeus	species		21	6	1975	1975-06-21	Eastern Egg Rock Knox Co., Maine	US	United States of America	Maine	43.860639	-69.381991	5421	EPSG:4326	used GeoLocate with default settings	GeoLocate	2022/2025	female	{"WingInMilimeters":283 }
Audubon Camp Natural History Collection	00485	AUD_HOGISL	AUD_HOGISL:00485	PreservedSpecimen	470.1	Animalia	Chordata	Aves	Charadriiformes	Laridae	Larus	marinus		Larus marinus	Larus marinus	Linnaeus	species				1973	1973	Western Egg Rock Knox CO. Maine	US	United States of America	Maine	43.878416	-69.416436	5421	EPSG:4326	used GeoLocate with default settings	GeoLocate	2022/2025			N. Davis | S. Kress
Audubon Camp Natural History Collection	00486	AUD_HOGISL	AUD_HOGISL:00486	PreservedSpecimen	470.2	Animalia	Chordata	Aves	Charadriiformes	Laridae	Larus	marinus		Larus marinus	Larus marinus	Linnaeus	species		14	8	1972	1972-08-14	Western Egg Rock	US	United States of America	Maine	43.878416	-69.416436	5421	EPSG:4326	used GeoLocate with default settings	GeoLocate	2022/2025		{"WingInInches": 27 3/4}, {"TailInInches": 6}, {"BodyLengthIninches": 25 1/2}, {"WingTipToBendInInches": 16 3/4}, {"TarsusInInches": 3 1/4}, {"BeakInInches": 3.5}	F. Morgan						immature;starved
Audubon Camp Natural History Collection	00487	AUD_HOGISL	AUD_HOGISL:00487	PreservedSpecimen	400.1	Animalia	Chordata	Aves	Charadriiformes	Laridae	Rissa	tridactyla		Rissa tridactyla	Rissa tridactyla	(Linnaeus)	species		11	6	1973	1973-06-11	Great Island Newfoundland	CA	Canada	Newfoundland	52.289044	-55.602463	5421	EPSG:4326	used GeoLocate with default settings	GeoLocate	2022/2025			Stephen W. Kress	0000-0002-0052-4889
Audubon Camp Natural History Collection	00488	AUD_HOGISL	AUD_HOGISL:00488	PreservedSpecimen	470.3	Animalia	Chordata	Aves	Charadriiformes	Laridae	Larus	marinus		Larus marinus	Larus marinus	Linnaeus	species		19	7	1973	1973-07-19	Western Egg Rock Knox Co. Maine	US	United States of America	Maine	43.878416	-69.416436	5421	EPSG:4326	used GeoLocate with default settings	GeoLocate	2022/2025		{"WingInInches": 21}, {"TailInInches": 3.5}, {"BodyLengthIninches": 16.5}	Stephen W. Kress	0000-0002-0052-4889
Audubon Camp Natural History Collection	00489	AUD_HOGISL	AUD_HOGISL:00489	PreservedSpecimen	5220.3	Animalia	Chordata	Aves	Passeriformes	Fringillidae	Loxia	leucoptera		Loxia leucoptera	Loxia leucoptera	Gmelin	species		23	11	2012	2012-11-23	123 Maple Ln. Reading US. Berks Co. PA	US	United States of America	Pennsylvania	40.3333	-75.9167	301	EPSG:4326	used GeoLocate with default settings	GeoLocate	2022/2025	male	{"Age": "HY"}, {"Weight": 24.7}, {"Wing": 83}, {"Fat": "Moderate"}, {"Wingspan": 256}, {"Iris": "Black"}, {"Bill": "Grey"}, {"Leg": "Black"}, {SkullOssificationPercentage": 25}	Scott Weidensaul	0009-0000-5069-5806					Windowkill
Audubon Camp Natural History Collection	00490	AUD_HOGISL	AUD_HOGISL:00490	PreservedSpecimen	5220.1	Animalia	Chordata	Aves	Passeriformes	Fringillidae	Loxia	leucoptera		Loxia leucoptera	Loxia leucoptera	Gmelin	species		10	11	1973	1973-11-10	Tully, N.Y.	US	United States of America	New York	42.798123	-76.10937	1157	EPSG:4326	used GeoLocate with default settings	GeoLocate	2022/2025		{"BodyLength": "81mm"}, {"Wing": "86mm"}, {"Tail": "64mm"}	Helen Ostermiller
Audubon Camp Natural History Collection	00491	AUD_HOGISL	AUD_HOGISL:00491	PreservedSpecimen		Animalia	Chordata	Aves	Passeriformes	Fringillidae	Loxia	leucoptera		Loxia leucoptera	Loxia leucoptera	Gmelin	species			5	1995	1995-05	ME, Penobscot Co; Millinocket	US	United States of America	Maine	45.657272	-68.709758	3827	EPSG:4326	used GeoLocate with default settings	GeoLocate	2022/2025			D. Brewer
Audubon Camp Natural History Collection	00492	AUD_HOGISL	AUD_HOGISL:00492	PreservedSpecimen	5330.1	Animalia	Chordata	Aves	Passeriformes	Fringillidae	Spinus	pinus		Spinus pinus	Spinus pinus	(Wilson)	species		2	11	2012	2012-11-02	Litite, Lancaster Co. PA	US	United States of America	Pennsylvania	40.157317	-76.306901	2288	EPSG:4326	used GeoLocate with default settings	GeoLocate	2022/2025	male	{"Age": "AHY"}, {"Weight": 11.2}, {"Wing": 71}, {"Fat": 1}, {"Wingspan": 211}, {"Iris": "Brown"}, {"Bill": "Grey"}, {"Leg": "Brown"}	Scott Weidensaul	0009-0000-5069-5806
Audubon Camp Natural History Collection	00493	AUD_HOGISL	AUD_HOGISL:00493	PreservedSpecimen	7550.4	Animalia	Chordata	Aves	Passeriformes	Turdidae	Hylocichla	mustelina		Hylocichla mustelina	Hylocichla mustelina	(Gmelin)	species		1	5	2013	2013-05-01	East Berlin, York Co, PA	US	United States of America	Pennsylvania	39.9333	-76.9667	301	EPSG:4326	used GeoLocate with default settings	GeoLocate	2022/2025	male	{"WingLengthInMilimeters": 103 }, {"Fat": 0}, {"SkullOssificationPercentage": 100 }, {"IrisColor": "Brown"}, {"Age": "ASY"}, {"Bill":"Pink/Brown"}, {"Leg": "Pink"} {"Weight": 46.5}	Scott Weidensaul	0009-0000-5069-5806
Audubon Camp Natural History Collection	00494	AUD_HOGISL	AUD_HOGISL:00494	PreservedSpecimen	7580.3	Animalia	Chordata	Aves	Passeriformes	Turdidae	Catharus	ustulatus		Catharus ustulatus	Catharus ustulatus	(Nuttall)	species		12	9	2014	2014-09-12	Cleveland Museum History, Cleveland Ohio	US	United States of America	Ohio	41.49944	-81.69556	21404	EPSG:4326	used GeoLocate with default settings	GeoLocate	2022/2025	male	{"Fat": "Moderate"}, {"SkullOssificationPercentage": 20}, {"IrisColor": "Brown"}, {"Age": "HY"}, {"Bill":"Grey"}, {"Leg": "Brown"}, {"WingLengthInMilimeters": 95}, {"Weight": 27.8}	Scott Weidensaul	0009-0000-5069-5806					Windowkill
Audubon Camp Natural History Collection	00495	AUD_HOGISL	AUD_HOGISL:00495	PreservedSpecimen	7590.5	Animalia	Chordata	Aves	Passeriformes	Turdidae	Catharus	guttatus		Catharus guttatus	Catharus guttatus	(Pallas)	species		13	10	2013	2013-10-13	Willoughby Hills, OH	US	United States of America	Ohio	41.598382	-81.418447	5281	EPSG:4326	used GeoLocate with default settings	GeoLocate	2022/2025	male	{"WingLengthInMilimeters": 92 }, {"Fat": "Moderate"}, {"SkullOssificationPercentage": 25 }, {"IrisColor": "Brown"}, {"Age": "HY"}, {"Weight": 27.55}, {"Bill": "Brown"}, {"Leg": "Brown"},	Scott Weidensaul	0009-0000-5069-5806
Audubon Camp Natural History Collection	00496	AUD_HOGISL	AUD_HOGISL:00496	PreservedSpecimen	7580.2	Animalia	Chordata	Aves	Passeriformes	Turdidae	Catharus	ustulatus		Catharus ustulatus	Catharus ustulatus	(Nuttall)	species		10	11	2011	2011-11-10	Hummelstown, PA	US	United States of America	Pennsylvania	40.265368	-76.708303	2001	EPSG:4326	used GeoLocate with default settings	GeoLocate	2022/2025		{"Fat":1, "SkullOssificationPercentage":10, "IrisColor":"Brown", "Bill":"Green/white", "Leg":"Brown", "Age":"HY"}	Scott Weidensaul	0009-0000-5069-5806					Windowkill
Audubon Camp Natural History Collection	00497	AUD_HOGISL	AUD_HOGISL:00497	PreservedSpecimen	7570.1	Animalia	Chordata	Aves	Passeriformes	Turdidae	Catharus	minimus		Catharus minimus	Catharus minimus	(Lafresnaye)	species		2	9	1974	1974-09-02	Lima, OH	US	United States of America	Ohio	40.742551	-84.105226	7312	EPSG:4326	used GeoLocate with default settings	GeoLocate	2022/2025		{"BodyLengthInInches": 6.5}, {"WingLengthInInches": 4}	C. Ersten and S. Kress
Audubon Camp Natural History Collection	00498	AUD_HOGISL	AUD_HOGISL:00498	PreservedSpecimen	7570.2	Animalia	Chordata	Aves	Passeriformes	Turdidae	Catharus	minimus		Catharus minimus	Catharus minimus	(Lafresnaye)	species		14	9	2014	2014-09-14	Cleveland, OH	US	United States of America	Ohio	41.49944	-81.69556	21404	EPSG:4326	used GeoLocate with default settings	GeoLocate	2022/2025	male	{"Fat": "light"}, {"SkullOssificationPercentage": 5 }, {"IrisColor": "Brown"}, {"Bill": "Yellow/black"}, {"Leg": "Brown"}, {"Age": "HY"}	Scott Weidensaul	0009-0000-5069-5806					Windowkill
Audubon Camp Natural History Collection	00499	AUD_HOGISL	AUD_HOGISL:00499	PreservedSpecimen	7590.3	Animalia	Chordata	Aves	Passeriformes	Turdidae	Catharus	minimus		Catharus minimus	Catharus minimus	(Lafresnaye)	species		24	5	2014	2014-05-24	Cleveland, OH	US	United States of America	Ohio	41.49944	-81.69556	21404	EPSG:4326	used GeoLocate with default settings	GeoLocate	2022/2025	male	{"WingInMilimeters": 108 }, {"Fat": "Light"}, {"SkullOssificationPercentage": 20 }, {"IrisColor": "Brown"}, {"Leg": "Brown"}, {"Bill": "Grey/yellow"}, {"Weight": 31.1}, {"Age": "HY"}	Scott Weidensaul	0009-0000-5069-5806
Audubon Camp Natural History Collection	00500	AUD_HOGISL	AUD_HOGISL:00500	PreservedSpecimen	7550.5	Animalia	Chordata	Aves	Passeriformes	Turdidae	Hylocichla	mustelina		Hylocichla mustelina	Hylocichla mustelina	(Gmelin)	species		9	5	2014	2014-05-09	Washington Twp., Schuylkill Co. PA	US	United States of America	Pennsylvania	40.17396	-80.246171	3228	EPSG:4326	used GeoLocate with default settings	GeoLocate	2022/2025	male	{"WingInMilimeters": 113 }, {"WingSpanInMilimeters": 342}, {"SkullOssificationPercentage": 100 }, {"IrisColor": "Brown"}, {"Weight": 46.9}, {"Bill": "Grey/yellow"}, {"Age": "AHY"}	Scott Weidensaul	0009-0000-5069-5806					Windowkill
Audubon Camp Natural History Collection	00501	AUD_HOGISL	AUD_HOGISL:00501	PreservedSpecimen	7550.2	Animalia	Chordata	Aves	Passeriformes	Turdidae	Hylocichla	mustelina		Hylocichla mustelina	Hylocichla mustelina	(Gmelin)	species		15	5	1970	1970-05-15	Marlton, New Jersey	US	United States of America	New Jersey	39.891225	-74.921832	3627	EPSG:4326	used GeoLocate with default settings	GeoLocate	2022/2025		{"Age": "AHY"}	Mrs. James B. Woodford
Audubon Camp Natural History Collection	00502	AUD_HOGISL	AUD_HOGISL:00502	PreservedSpecimen	7580.2	Animalia	Chordata	Aves	Passeriformes	Turdidae	Catharus	ustulatus		Catharus ustulatus	Catharus ustulatus	(Nuttall)	species		13	9	2013	2013-09-13	Cleveland Museum History, Cleveland Ohio	US	United States of America	Ohio	41.49944	-81.69556	21404	EPSG:4326	used GeoLocate with default settings	GeoLocate	2022/2025	male	{"WingInMilimeters": 97 }, {"Fat": "Moderate"}, {"SkullOssificationPercentage": 20 }, {"IrisColor": "Brown"}, {"Age": "HY"}, {"Weight": 30.6}, {"Bill": "Grey"}, {"Leg": "Grey/brown"},	Scott Weidensaul	0009-0000-5069-5806					Windowkill
Audubon Camp Natural History Collection	00503	AUD_HOGISL	AUD_HOGISL:00503	PreservedSpecimen	7590.6	Animalia	Chordata	Aves	Passeriformes	Turdidae	Catharus	guttatus		Catharus guttatus	Catharus guttatus	(Pallas)	species		13	9	2013	2013-09-13	Cleveland Museum History, Cleveland Ohio	US	United States of America	Ohio	41.49944	-81.69556	21404	EPSG:4326	used GeoLocate with default settings	GeoLocate	2022/2025	male	{"WingInMilimeters": 92 }, {"Fat": "Heavy"}, {"IrisColor": "Brown"}, {"Age": "HY"}, {"Weight": 33.1}, {"Bill": "Brown"}, {"Leg": "Brown"},
Audubon Camp Natural History Collection	00504	AUD_HOGISL	AUD_HOGISL:00504	PreservedSpecimen	7590.1	Animalia	Chordata	Aves	Passeriformes	Turdidae	Catharus	guttatus		Catharus guttatus	Catharus guttatus	(Pallas)	species		27	10	1968	1968-10-27	N.H. Somerset Co. Bernardsville	US	United States of America	New Hampshire	40.718712	-74.569324	5268	EPSG:4326	used GeoLocate with default settings	GeoLocate	2022/2025			Janine Farhat						Windowkill
Audubon Camp Natural History Collection	00505	AUD_HOGISL	AUD_HOGISL:00505	PreservedSpecimen	7610.10	Animalia	Chordata	Aves	Passeriformes	Turdidae	Turdus	migratorius		Turdus migratorius	Turdus migratorius	Linnaeus	species		3	8	2016	2016-08-03	USA: PA: Schuylkill Co	US	United States of America	Pennsylvania	40.705801	-76.215955	48211	EPSG:4326	used GeoLocate with default settings	GeoLocate	2022/2025	male	{"Age": "Adult" }, {"Fat": "Fat"}, {"SkullOssificationPercentage": 100 }, {"Testes": "Black"}	Jane Pirone
Audubon Camp Natural History Collection	00506	AUD_HOGISL	AUD_HOGISL:00506	PreservedSpecimen	7610.5	Animalia	Chordata	Aves	Passeriformes	Turdidae	Turdus	migratorius		Turdus migratorius	Turdus migratorius	Linnaeus	species		14	10	2012	2012-10-14	New Ringgold Schuylkill Co, PA	US	United States of America	Pennsylvania	40.685924	-75.999097	1323	EPSG:4326	used GeoLocate with default settings	GeoLocate	2022/2025	female	{"WingInMilimeters": 124 }, {"Fat": 0}, {"SkullOssificationPercentage": 100 }, {"IrisColor": "Brown"}, {"Bill": "Yellow/black"}, {"Leg": "Brown"}, {"Age": "AHY"}, {"Weight": 79.5}	Scott Weidensaul	0009-0000-5069-5806					Windowkill
Audubon Camp Natural History Collection	00507	AUD_HOGISL	AUD_HOGISL:00507	PreservedSpecimen	7610.8	Animalia	Chordata	Aves	Passeriformes	Turdidae	Turdus	migratorius		Turdus migratorius	Turdus migratorius	Linnaeus	species		18	5	2013	2013-05-18	Wayne Twp. Schuykill Co. PA	US	United States of America	Pennsylvania	40.705801	-76.215955	48211	EPSG:4326	used GeoLocate with default settings	GeoLocate	2022/2025	female	{"WingInMilimeters": 124 }, {"WingSpanInMilimeters": 384}, {"Fat": "Light"}, {"Age": "AHY" }, {"IrisColor": "Brown"}, {"Bill": "Yellow"}, {"Leg": "Brown"}, {"Weight": 80.1}	Scott Weidensaul	0009-0000-5069-5806					Roadkill
Audubon Camp Natural History Collection	00508	AUD_HOGISL	AUD_HOGISL:00508	PreservedSpecimen	7610.2	Animalia	Chordata	Aves	Passeriformes	Turdidae	Turdus	migratorius		Turdus migratorius	Turdus migratorius	Linnaeus	species		20	5	1977	1977-05-20	Rt. 34B																			Roadkill
Audubon Camp Natural History Collection	00509	AUD_HOGISL	AUD_HOGISL:00509	PreservedSpecimen	7610.1	Animalia	Chordata	Aves	Passeriformes	Turdidae	Turdus	migratorius		Turdus migratorius	Turdus migratorius	Linnaeus	species		22	10	1968	1968-10-22	N.H. Somerset Co. Bernardsville	US	United States of America	New Hampshire	40.718712	-74.569324	5268	EPSG:4326	used GeoLocate with default settings	GeoLocate	2022/2025			Mrs. Edw. Keller						Windowkill
Audubon Camp Natural History Collection	00510	AUD_HOGISL	AUD_HOGISL:00510	PreservedSpecimen	7610.4	Animalia	Chordata	Aves	Passeriformes	Turdidae	Turdus	migratorius		Turdus migratorius	Turdus migratorius	Linnaeus	species		14	7	2012	2012-07-14	Upper Allyn Twp. Cumberland Co. PA	US	United States of America	Pennsylvania	40.165368	-77.084423	301	EPSG:4326	used GeoLocate with default settings	GeoLocate	2022/2025	female	{"WingInMilimeters": 127 }, {"Fat": 0}, {"SkullOssificationPercentage": 100 }, {"IrisColor": "Brown"}, {"Age": "AHY"}, {"Weight": 62.0}, {"Bill": "yellow"}, {"Leg": "Brown"}	Scott Weidensaul	0009-0000-5069-5806
Audubon Camp Natural History Collection	00511	AUD_HOGISL	AUD_HOGISL:00511	PreservedSpecimen		Animalia	Chordata	Aves	Passeriformes	Mimidae	Toxostoma	rufum		Toxostoma rufum	Toxostoma rufum	(Linnaeus)	species		23	4	2013	2013-04-23	New Cumberland Co. PA	US	United States of America	Pennsylvania	40.163628	-77.265543	39415	EPSG:4326	used GeoLocate with default settings	GeoLocate	2022/2025	male	{"Fat": "No fat"}, {"SkullOssificationPercentage": 100 },	Bradley M. Walker
Audubon Camp Natural History Collection	00512	AUD_HOGISL	AUD_HOGISL:00512	PreservedSpecimen	7040.8	Animalia	Chordata	Aves	Passeriformes	Mimidae	Dumetella	carolinensis		Dumetella carolinensis	Dumetella carolinensis	(Linnaeus)	species		24	5	2013	2013-05-24	East Berlin, York Co., PA	US	United States of America	Pennsylvania	39.9333	-76.9667	301	EPSG:4326	used GeoLocate with default settings	GeoLocate	2022/2025		{"WingInMilimeters": 85 }, {"Fat": 0}, {"SkullOssificationPercentage": 100 }, {"IrisColor": "Black"}, {"Age": "AHY"}, {"Weight": 32.5}, {"Bill": "Black"}, {"Leg": "Black"}	Scott Weidensaul	0009-0000-5069-5806
Audubon Camp Natural History Collection	00513	AUD_HOGISL	AUD_HOGISL:00513	PreservedSpecimen	7040.2	Animalia	Chordata	Aves	Passeriformes	Mimidae	Dumetella	carolinensis		Dumetella carolinensis	Dumetella carolinensis	(Linnaeus)	species		11	7	1977	1977-07-11	USA: New York: South Lansing, Near T.C. Airport, N of it	US	United States of America	New York	42.53785	-76.505774	301	EPSG:4326	used GeoLocate with default settings	GeoLocate	2022/2025	female	{"SkullOssificationPercentage": "Skull not well ossified" }, {"Ovaries": "Well developed"}							Roadkill
Audubon Camp Natural History Collection	00514	AUD_HOGISL	AUD_HOGISL:00514	PreservedSpecimen	7040.7	Animalia	Chordata	Aves	Passeriformes	Mimidae	Dumetella	carolinensis		Dumetella carolinensis	Dumetella carolinensis	(Linnaeus)	species		6	10	2012	2012-10-06	Orefield Lehigh Co, PA	US	United States of America	Pennsylvania	40.634818	-75.584353	301	EPSG:4326	used GeoLocate with default settings	GeoLocate	2022/2025	male	{"WingInMilimeters": 87 }, {"Fat": 2}, {"SkullOssificationPercentage": 5 }, {"IrisColor": "Brown"}, {"WingSpanInMilimeters": 280}, {"Age": "HY"}, {"Weight": 38.7}, {"Bill": "Black"}, {"Leg": "Black"}	Scott Weidensaul	0009-0000-5069-5806					Windowkill
Audubon Camp Natural History Collection	00515	AUD_HOGISL	AUD_HOGISL:00515	PreservedSpecimen	7040.6	Animalia	Chordata	Aves	Passeriformes	Mimidae	Dumetella	carolinensis		Dumetella carolinensis	Dumetella carolinensis	(Linnaeus)	species		20	8	2012	2012-08-20	Wayne Twp. Schuykill Co. PA	US	United States of America	Pennsylvania	40.705801	-76.215955	48211	EPSG:4326	used GeoLocate with default settings	GeoLocate	2022/2025	male	{"WingInMilimeters": 85 }, {"Fat": 0}, {"SkullOssificationPercentage": 0 }, {"IrisColor": "Brown"}, {"Age": "HY"}, {"Weight": 39.6}, {"Bill": "Black"}, {"Leg": "Black"}	Scott Weidensaul	0009-0000-5069-5806					Roadkill
Audubon Camp Natural History Collection	00516	AUD_HOGISL	AUD_HOGISL:00516	PreservedSpecimen	6190.4	Animalia	Chordata	Aves	Passeriformes	Bombycillidae	Bombycilla	cedrorum		Bombycilla cedrorum	Bombycilla cedrorum	Vieillot	species		25	6	2010	2010-06-25	Bremen, Lincoln Co., ME	US	United States of America	Maine	44	-69.4167	301	EPSG:4326	used GeoLocate with default settings	GeoLocate	2022/2025	male	{"WingInMilimeters": 94.5 }, {"Fat": 1 (0-5) }, {"SkullOssificationPercentage": 100 }, {"IrisColor": "Brown"}, {"Age": "Asy"}, {"Weight": 27.6}, {"WingSpanInMilimeters": 264}, {"BillLengthInMilimeters": 9.5}, {"Leg": "Black"}, {"TailLengthInMilimeter": 55}	Joette Bonzik						Windowkill
Audubon Camp Natural History Collection	00517	AUD_HOGISL	AUD_HOGISL:00517	PreservedSpecimen	6190.1	Animalia	Chordata	Aves	Passeriformes	Bombycillidae	Bombycilla	cedrorum		Bombycilla cedrorum	Bombycilla cedrorum	Vieillot	species		20	5	1974	1974-05-20	Ithaca, Tompkins Count, NY	US	United States of America	New York	43	-75	301	EPSG:4326	used GeoLocate with default settings	GeoLocate	2022/2025	male	{"WingInMilimeters": 96}, {"Fat": "some fat"}, {"WingSpanInMilimeters": 233}, {"TailLengthInMilimeters": 51}, {"BodyLengthInMilimeters": 15.4}
Audubon Camp Natural History Collection	00518	AUD_HOGISL	AUD_HOGISL:00518	PreservedSpecimen	6180.1	Animalia	Chordata	Aves	Passeriformes	Bombycillidae	Bombycilla	garrulus		Bombycilla garrulus	Bombycilla garrulus	(Linnaeus)	species		30	3	2014	2014-03-30	USA: ME: Franklin Co. Farmington	US	United States of America	Maine	44.670616	-70.151173	3573	EPSG:4326	used GeoLocate with default settings	GeoLocate	2022/2025	female	{"Fat": "Very"}, {"SkullOssificationPercentage": 100}, {"Age": "Ad"}, {"StomachContentsachContents": "Large fruit in StomachContentsach"}, {"Ovary": "Flat ovary present"}	Bradley M. Walker
Audubon Camp Natural History Collection	00519	AUD_HOGISL	AUD_HOGISL:00519	PreservedSpecimen		Animalia	Chordata	Aves	Passeriformes	Sturnidae	Sturnus	vulgaris		Sturnus vulgaris	Sturnus vulgaris	Linnaeus	species		28	3	2013	2013-03-28	Wayne Twp. Schuykill Co. PA	US	United States of America	Pennsylvania	40.705801	-76.215955	48211	EPSG:4326	used GeoLocate with default settings	GeoLocate	2022/2025	male	{"WingInMilimeters": 128}, {"Fat": 0}, {"IrisColor": "Black"}, {"Age": "AHY"}, {"Weight": 71.7}, {"Bill": "yellow"}, {"Leg": "pink/red"}, {"WingSpanInMilimeters":152}	Scott Weidensaul	0009-0000-5069-5806
Audubon Camp Natural History Collection	00520	AUD_HOGISL	AUD_HOGISL:00520	PreservedSpecimen	4930.1	Animalia	Chordata	Aves	Passeriformes	Sturnidae	Sturnus	vulgaris		Sturnus vulgaris	Sturnus vulgaris	Linnaeus	species		5	4	1975	1975-04-05	Ithaca, New York	US	United States of America	New York	43	-75	301	EPSG:4326	used GeoLocate with default settings	GeoLocate	2022/2025	male	{"WingInMilimeters": 140}	E. Bent
Audubon Camp Natural History Collection	00521	AUD_HOGISL	AUD_HOGISL:00521	PreservedSpecimen	4930.2	Animalia	Chordata	Aves	Passeriformes	Sturnidae	Sturnus	vulgaris		Sturnus vulgaris	Sturnus vulgaris	Linnaeus	species		30	5	2012	2012-05-30	Wayne Twp. Schuykill Co. PA	US	United States of America	Pennsylvania	40.705801	-76.215955	48211	EPSG:4326	used GeoLocate with default settings	GeoLocate	2022/2025		{"SkullOssificationPercentage": 9 }, {"IrisColor": "Black"}, {"Bill": "Black"}, {"Leg": "Grey"}, {"Age": "HY"}	Scott Weidensaul	0009-0000-5069-5806					Roadkill
Audubon Camp Natural History Collection	00522	AUD_HOGISL	AUD_HOGISL:00522	PreservedSpecimen		Animalia	Chordata	Aves	Passeriformes	Sturnidae	Sturnus	vulgaris		Sturnus vulgaris	Sturnus vulgaris	Linnaeus	species			9	2014	2014-09	State College Centre, PA	US	United States of America	Pennsylvania	40.793395	-77.860001	3403	EPSG:4326	used GeoLocate with default settings	GeoLocate	2022/2025	female	{"SkullOssificationPercentage": 80}	Julia Robinson
Audubon Camp Natural History Collection	00523	AUD_HOGISL	AUD_HOGISL:00523	PreservedSpecimen	4930.2	Animalia	Chordata	Aves	Passeriformes	Sturnidae	Sturnus	vulgaris		Sturnus vulgaris	Sturnus vulgaris	Linnaeus	species		27	10	2012	2012-10-27	Huntington Huntington Co. PA	US	United States of America	Pennsylvania								female	{"SkullOssificationPercentage": 100 }, {"IrisColor": "Black"}, {"Bill'": "Black"}, {"Leg": "Grey"}, {"Age": "AHY"}	Scott Weidensaul	0009-0000-5069-5806					Windowkill
Audubon Camp Natural History Collection	00524	AUD_HOGISL	AUD_HOGISL:00524	PreservedSpecimen	5150.4	Animalia	Chordata	Aves	Passeriformes	Fringillidae	Pinicola	enucleator		Pinicola enucleator	Pinicola enucleator	(Linnaeus)	species		3	12	1985	1985-12-03	Farmington, Franklin Co. Maine	US	United States of America	Maine	44.670616	-70.151173	3573	EPSG:4326	used GeoLocate with default settings	GeoLocate	2022/2025		{"WingInMilimeters": 119 }, {"Fat": "moderate"}, {"SkullOssificationPercentage": 100}, {"IrisColor": "Black"}, {"StomachContentsachContents": "grit"}, {"TailLengthInMilimeters": 56}, {"BodyLengthInMilimeters": 190},	J.W. Parker						Windowkill
Audubon Camp Natural History Collection	00525	AUD_HOGISL	AUD_HOGISL:00525	PreservedSpecimen	7040.4	Animalia	Chordata	Aves	Passeriformes	Mimidae	Dumetella	carolinensis		Dumetella carolinensis	Dumetella carolinensis	(Linnaeus)	species				1966	1966	H.J. Sherman Sanctuary	US	United States of America																	found dead
Audubon Camp Natural History Collection	00526	AUD_HOGISL	AUD_HOGISL:00526	PreservedSpecimen	5190.3	Animalia	Chordata	Aves	Passeriformes	Fringillidae	Haemorhous	mexicanus		Haemorhous mexicanus	Haemorhous mexicanus	(Muller)	species		1	6	1984	1984-06-01	Kennebank Beach, Maine, York. Co.	US	United States of America	Maine	43.345086	-70.502274	301	EPSG:4326	used GeoLocate with default settings	GeoLocate	2022/2025	female	{"WingInMilimeters": 75 }, {"Fat": "Fat"}, {"SkullOssificationPercentage": "Skull ossifed"}, {"Weight": 19.5}, {"Ovary": "1x1.5"}
Audubon Camp Natural History Collection	00527	AUD_HOGISL	AUD_HOGISL:00527	PreservedSpecimen	5190.2	Animalia	Chordata	Aves	Passeriformes	Fringillidae	Haemorhous	mexicanus		Haemorhous mexicanus	Haemorhous mexicanus	(Muller)	species		26	8	1985	1985-08-26	Kennebank Beach, Maine, York. Co.	US	United States of America	Maine	43.345086	-70.502274	301	EPSG:4326	used GeoLocate with default settings	GeoLocate	2022/2025	female	{"WingInMilimeters": 78}, {"Fat": "Fat"}, {"SkullOssificationPercentage": "Skull not ossified" }, {"Ovary": "2x1"}, {"Weight": 24.7}
Audubon Camp Natural History Collection	00528	AUD_HOGISL	AUD_HOGISL:00528	PreservedSpecimen	5190.1	Animalia	Chordata	Aves	Passeriformes	Fringillidae	Haemorhous	mexicanus		Haemorhous mexicanus	Haemorhous mexicanus	(Muller)	species		19	10	1987	1987-10-19	Ocean Park, Maine, York Co.	US	United States of America	Maine	43.50064	-70.386161	301	EPSG:4326	used GeoLocate with default settings	GeoLocate	2022/2025	male	{"Fat": "No fat"}, {"SkullOssificationPercentage": "Skull not ossified"}, {"WingInMilimeters": 79}, {"WeightInGrams": 14.2}, {"Testes": "1x1"}
Audubon Camp Natural History Collection	00529	AUD_HOGISL	AUD_HOGISL:00529	PreservedSpecimen	5790.6	Animalia	Chordata	Aves	Passeriformes	Fringillidae	Haemorhous	mexicanus		Haemorhous mexicanus	Haemorhous mexicanus	(Muller)	species		12	2	2014	2014-02-12	Wayne Twp. Schuykill Co. PA	US	United States of America	Pennsylvania	40.705801	-76.215955	48211	EPSG:4326	used GeoLocate with default settings	GeoLocate	2022/2025	female	{"WingInMilimeters": 56}, {"TailLengthInMilimeters": 54}, {"Ovary": "2mmx2mm"}, {"StomachContentsachContents": "seeds"}							Windowkill
Audubon Camp Natural History Collection	00530	AUD_HOGISL	AUD_HOGISL:00530	PreservedSpecimen	5190.4	Animalia	Chordata	Aves	Passeriformes	Fringillidae	Haemorhous	mexicanus		Haemorhous mexicanus	Haemorhous mexicanus	(Muller)	species		7	2	2014	2014-02-07	Wayne Twp. Schuykill Co. PA	US	United States of America	Pennsylvania	40.705801	-76.215955	48211	EPSG:4326	used GeoLocate with default settings	GeoLocate	2022/2025	male	{"WingInMilimeters": 79 }, {"Fat": 0}, {"Age": "AHY"}, {"IrisColor": "Brown"}, {"Weight": 16.3}, {"Bill": "Green/Brown"}, {"Leg": "Brown"}
Audubon Camp Natural History Collection	00531	AUD_HOGISL	AUD_HOGISL:00531	PreservedSpecimen	5170.3	Animalia	Chordata	Aves	Passeriformes	Fringillidae	Haemorhous	purpureus		Haemorhous purpureus	Haemorhous purpureus	(Gmelin)	species		7	11	1973	1973-11-07	Elmira, New York	US	United States of America	New York	42.089796	-76.807734	3795	EPSG:4326	used GeoLocate with default settings	GeoLocate	2022/2025		{"BodyLength": 92}, {"WingInMilimeters": 80}, {"TailLengthInMilimeters":51}							Towerkill
Audubon Camp Natural History Collection	00532	AUD_HOGISL	AUD_HOGISL:00532	PreservedSpecimen	5170.4	Animalia	Chordata	Aves	Passeriformes	Fringillidae	Haemorhous	purpureus		Haemorhous purpureus	Haemorhous purpureus	(Gmelin)	species		17	3	2010	2010-03-17	Bremen, Lincoln Co., ME	US	United States of America	Maine	44	-69.4167	301	EPSG:4326	used GeoLocate with default settings	GeoLocate	2022/2025	male	{"WingInMilimeters": 78 }, {"Fat": "light"}, {"SkullOssificationPercentage": 80 }, {"IrisColor": "Brown"}, {"Bill": "Brown"}, {"Leg": "Green/Brown"}, {"Age": "SY"}, {"Weight": 24.9}, {"TailLengthInMilimeter": 50}, {"Tarsus": 18}, {"BillLengthInMilimeter": 9}
Audubon Camp Natural History Collection	00533	AUD_HOGISL	AUD_HOGISL:00533	PreservedSpecimen	5180.5	Animalia	Chordata	Aves	Passeriformes	Fringillidae	Haemorhous	mexicanus		Haemorhous mexicanus	Haemorhous mexicanus	(Muller)	species		4	1	2014	2014-01-04	Wayne Twp. Schuykill Co. PA	US	United States of America	Pennsylvania	40.705801	-76.215955	48211	EPSG:4326	used GeoLocate with default settings	GeoLocate	2022/2025	male	{"Fat": "none"}, {"SkullOssificationPercentage": 100}, {"IrisColor": "Black"}, {"Age": "Adult"}, {"Testes": "1mmx1mm"}	Kyra R. Harvey						Windowkill
Audubon Camp Natural History Collection	00534	AUD_HOGISL	AUD_HOGISL:00534	PreservedSpecimen	5170.2	Animalia	Chordata	Aves	Passeriformes	Fringillidae	Haemorhous	purpureus		Haemorhous purpureus	Haemorhous purpureus	(Gmelin)	species		6	9	2012	2012-09-06	Bremen, Lincoln Co., ME	US	United States of America	Maine	44	-69.4167	301	EPSG:4326	used GeoLocate with default settings	GeoLocate	2022/2025	male	{"WingInMilimeters": 77}, {"Fat": "light"}, {"IrisColor": "Brown"}, {"Age": "HY"}, {"Weight": "23.9"}, {"Bill":"Grey"},							Windowkill
Audubon Camp Natural History Collection	00535	AUD_HOGISL	AUD_HOGISL:00535	PreservedSpecimen	7490.1	Animalia	Chordata	Aves	Passeriformes	Regulidae	Regulus	calendula		Regulus calendula	Regulus calendula	(Linnaeus)	species		15	4	2013	2013-04-15	New Ringgold Schuylkill Co, PA	US	United States of America	Pennsylvania	40.685924	-75.999097	1323	EPSG:4326	used GeoLocate with default settings	GeoLocate	2022/2025	male		Scott Weidensaul	0009-0000-5069-5806
Audubon Camp Natural History Collection	00536	AUD_HOGISL	AUD_HOGISL:00536	PreservedSpecimen	7260.1	Animalia	Chordata	Aves	Passeriformes	Certhiidae	Certhia	americana		Certhia americana	Certhia americana	Bonaparte	species		11	10	1973	1973-10-11	Elmira, New York	US	United States of America	New York	42.089796	-76.807734	3795	EPSG:4326	used GeoLocate with default settings	GeoLocate	2022/2025		{"BodyLength": "70mm"}, {"Tail": "70mm"}, {"Wing": "66mm"}	Helen Ostermiller						Towerkill
Audubon Camp Natural History Collection	00537	AUD_HOGISL	AUD_HOGISL:00537	PreservedSpecimen	7270.2	Animalia	Chordata	Aves	Passeriformes	Sittidae	Sitta	carolinensis		Sitta carolinensis	Sitta carolinensis	Linnaeus	species		29	12	1970	1970-12-29	Marlton, New Jersey	US	United States of America	New Jersey	39.891225	-74.921832	3627	EPSG:4326	used GeoLocate with default settings	GeoLocate	2022/2025	female		Jeffrey A. Spendelow
Audubon Camp Natural History Collection	00538	AUD_HOGISL	AUD_HOGISL:00538	PreservedSpecimen	7270.4	Animalia	Chordata	Aves	Passeriformes	Sittidae	Sitta	carolinensis		Sitta carolinensis	Sitta carolinensis	Linnaeus	species		29	9	2012	2012-09-29	Millenstown, PA	US	United States of America	Pennsylvania	40.549527	-77.154705	1736	EPSG:4326	used GeoLocate with default settings	GeoLocate	2022/2025		{"Age": "HY"}, {"Weight": 20.2}, {"Wing": 88}, {"Fat": 0}, {"Wingspan": 258}, {"Iris": "Brown"}, {"Bill": "Black/Grey"}, {"Leg": "Brown"}, {"SkullOssificationPercentage": "10%"}	Scott Weidensaul	0009-0000-5069-5806
Audubon Camp Natural History Collection	00539	AUD_HOGISL	AUD_HOGISL:00539	PreservedSpecimen	7280.1	Animalia	Chordata	Aves	Passeriformes	Sittidae	Sitta	canadensis		Sitta canadensis	Sitta canadensis	Linnaeus	species		7	10	2012	2012-10-07	47 Keene Neck Rd., Bremen, Lincoln Co., ME	US	United States of America	Maine	43.997026	-69.411159	301	EPSG:4326	used GeoLocate with default settings	GeoLocate	2022/2025	male	{"TailLength": "131mm"}, {"Tail": "54mm"}, {"SkullOssificationPercentage": "0%"}	Juanita Roushdy
Audubon Camp Natural History Collection	00540	AUD_HOGISL	AUD_HOGISL:00540	PreservedSpecimen	7220.1	Animalia	Chordata	Aves	Passeriformes	Troglodytidae	Troglodytes	hiemalis		Troglodytes hiemalis	Troglodytes hiemalis	Vieillot	species		27	9	1973	1973-09-27	Elmira, New York	US	United States of America	New York	42.089796	-76.807734	3795	EPSG:4326	used GeoLocate with default settings	GeoLocate	2022/2025		{"Body": "64mm"}, {"Tail": "29mm"}, {"Wing": "42mm"}	Helen Ostermiller						Towerkill
Audubon Camp Natural History Collection	00541	AUD_HOGISL	AUD_HOGISL:00541	PreservedSpecimen	7250.1	Animalia	Chordata	Aves	Passeriformes	Troglodytidae	Cistothorus	platensis		Cistothorus platensis	Cistothorus platensis	(Latham)	species		27	9	1973	1973-09-27	Elmira, New York	US	United States of America	New York	42.089796	-76.807734	3795	EPSG:4326	used GeoLocate with default settings	GeoLocate	2022/2025		{"Length": "63mm"}, {"Tail": 41}, {"Wing": "45mm"}
Audubon Camp Natural History Collection	00542	AUD_HOGISL	AUD_HOGISL:00542	PreservedSpecimen	6120.1	Animalia	Chordata	Aves	Passeriformes	Hirundinidae	Petrochelidon	pyrrhonota		Petrochelidon pyrrhonota	Petrochelidon pyrrhonota	(Vieillot)	species		9	6	1969	1969-06-09	Washington, King Co., Green River Headworks	US	United States of America	Washington	47.284617	-122.085748	301	EPSG:4326	used GeoLocate with default settings	GeoLocate	2022/2025	male		G.D. Alcorn
Audubon Camp Natural History Collection	00543	AUD_HOGISL	AUD_HOGISL:00543	PreservedSpecimen	6130.2	Animalia	Chordata	Aves	Passeriformes	Hirundinidae	Hirundo	rustica		Hirundo rustica	Hirundo rustica	Linnaeus	species		13	7	1969	1969-07-13	Madomak, Lincoln County, Maine	US	United States of America	Maine	44.000637	-69.405326	301	EPSG:4326	used GeoLocate with default settings	GeoLocate	2022/2025
Audubon Camp Natural History Collection	00544	AUD_HOGISL	AUD_HOGISL:00544	PreservedSpecimen	6130.3	Animalia	Chordata	Aves	Passeriformes	Hirundinidae	Hirundo	rustica		Hirundo rustica	Hirundo rustica	Linnaeus	species		30	6	1990	1990-06-30	ME, Lincoln Co., Medamak Audubon Visitor Center, Keege Neue Rd.	US	United States of America	Maine	44.000637	-69.405326	301	EPSG:4326	used GeoLocate with default settings	GeoLocate	2022/2025
Audubon Camp Natural History Collection	00545	AUD_HOGISL	AUD_HOGISL:00545	PreservedSpecimen	6130.4	Animalia	Chordata	Aves	Passeriformes	Hirundinidae	Hirundo	rustica		Hirundo rustica	Hirundo rustica	Linnaeus	species		6	8	2013	2013-08-06	Wayne Twp. Schuylkill County PA	US	United States of America	Pennsylvania	40.705801	-76.215955	48211	EPSG:4326	used GeoLocate with default settings	GeoLocate	2022/2025	male	{"Age": "HY"}, {"Fat": 0}, {"SkullOssificationPercentage": 0}	Scott Weidensaul	0009-0000-5069-5806					Roadkill
Audubon Camp Natural History Collection	00546	AUD_HOGISL	AUD_HOGISL:00546	PreservedSpecimen	4740.3	Animalia	Chordata	Aves	Passeriformes	Alaudidae	Eremophila	alpestris		Eremophila alpestris	Eremophila alpestris	(Linnaeus)	species		21	12	2013	2013-12-21	Wayne Twp. Schuylkill County PA	US	United States of America	Pennsylvania	40.705801	-76.215955	48211	EPSG:4326	used GeoLocate with default settings	GeoLocate	2022/2025	male	{"Age": "AHY"}, {"Weight": 39.2}, {"Wing": 111}, {"Fat": "light"}, {"Iris": "Brown"}, {"Bill": "Brown"}, {"Leg": "Black"}, {"SkullOssificationPercentage": 100}							Roadkill
Audubon Camp Natural History Collection	00547	AUD_HOGISL	AUD_HOGISL:00547	PreservedSpecimen	4740.2	Animalia	Chordata	Aves	Passeriformes	Alaudidae	Eremophila	alpestris		Eremophila alpestris	Eremophila alpestris	(Linnaeus)	species		9	12	2013	2013-12-09	Wayne Twp. Schuylkill County PA	US	United States of America	Pennsylvania	40.705801	-76.215955	48211	EPSG:4326	used GeoLocate with default settings	GeoLocate	2022/2025	female	{"Age": "SY"}, {"Weight": 33.2}, {"Wing": 103}, {"Fat": "light"}, {"Bill": "Grey"}, {"Leg": "Black"}, {"SkullOssificationPercentage": 25}
Audubon Camp Natural History Collection	00548	AUD_HOGISL	AUD_HOGISL:00548	PreservedSpecimen	4590.1	Animalia	Chordata	Aves	Passeriformes	Tyrannidae	Contopus	cooperi		Contopus cooperi	Contopus cooperi	(Nuttall)	species		30	8	2012	2012-08-30	Wayne Twp. Schuylkill County PA	US	United States of America	Pennsylvania	40.705801	-76.215955	48211	EPSG:4326	used GeoLocate with default settings	GeoLocate	2022/2025	male	{"Age": "HY"}, {"Weight": 28.6}, {"Wing": 104}, {"Fat": 0}, {"Wingspan": 301}, {"Iris": "Brown"}, {"Bill": "PkBrown"}, {"Leg": "Black"}, {"SkullOssificationPercentage": 15}
Audubon Camp Natural History Collection	00549	AUD_HOGISL	AUD_HOGISL:00549	PreservedSpecimen	6210.1	Animalia	Chordata	Aves	Passeriformes	Laniidae	Lanius	excubitor		Lanius excubitor	Lanius excubitor	Linnaeus	species		19	12	2012	2012-12-19	Bloomsburg, Columbia Co. PA	US	United States of America	Pennsylvania	41.003698	-76.454946	3308	EPSG:4326	used GeoLocate with default settings	GeoLocate	2022/2025	female	{"Age": "HY"}, {"Weight": 58.9}, {"Wing": 118}, {"Fat": 0}, {"Wingspan": 350}, {"Iris": "Brown"}, {"Bill": "Pink/Black"}, {"Leg": "Black"}, {"SkullOssificationPercentage": 75}							Windowkill
Audubon Camp Natural History Collection	00550	AUD_HOGISL	AUD_HOGISL:00550	PreservedSpecimen	6290.3	Animalia	Chordata	Aves	Passeriformes	Vireonidae	Vireo	solitarius		Vireo solitarius	Vireo solitarius	(Wilson)	species		22	9	2011	2011-09-22	Bremen, ME	US	United States of America	Maine	44	-69.4167	301	EPSG:4326	used GeoLocate with default settings	GeoLocate	2022/2025		{"Age": "AHY"}, {"Weight": 16.8}, {"Wing": 76}, {"Wingspan": 225}, {"Iris": "Brown"}, {"Bill": "Grey"}, {"Leg": "Grey"}							Windowkill
Audubon Camp Natural History Collection	00551	AUD_HOGISL	AUD_HOGISL:00551	PreservedSpecimen	6240.1	Animalia	Chordata	Aves	Passeriformes	Vireonidae	Vireo	olivaceus		Vireo olivaceus	Vireo olivaceus	(Linnaeus)	species		27	9	1973	1973-09-27	Elmira, NY	US	United States of America	New York	42.089796	-76.807734	3795	EPSG:4326	used GeoLocate with default settings	GeoLocate	2022/2025		{"BodyLength": "80mm"}, {"Tail": "51mm"}, {"Wing": "78mm"}	Helen Ostermiller						Towerkill
Audubon Camp Natural History Collection	00552	AUD_HOGISL	AUD_HOGISL:00552	PreservedSpecimen	6240.2	Animalia	Chordata	Aves	Passeriformes	Vireonidae	Vireo	olivaceus		Vireo olivaceus	Vireo olivaceus	(Linnaeus)	species		27	9	1973	1973-09-27	Elmira, NY	US	United States of America	New York	42.089796	-76.807734	3795	EPSG:4326	used GeoLocate with default settings	GeoLocate	2022/2025		{"BodyLength": "80mm"}, {"Tail": "81mm"}, {"Wing": "56mm"}	Helen Ostermiller						Towerkill
Audubon Camp Natural History Collection	00553	AUD_HOGISL	AUD_HOGISL:00553	PreservedSpecimen	6240.5	Animalia	Chordata	Aves	Passeriformes	Vireonidae	Vireo	olivaceus		Vireo olivaceus	Vireo olivaceus	(Linnaeus)	species		14	8	2014	2014-08-14	8998 Reservoir Rd. Germansville, PA	US	United States of America	Pennsylvania	40.7	-75.7	301	EPSG:4326	used GeoLocate with default settings	GeoLocate	2022/2025		{"T.L": "131mm"}, {"Tail": "54mm"}, {"SkullOssificationPercentage": "0%"}	Stephanie A. Malinich
Audubon Camp Natural History Collection	00554	AUD_HOGISL	AUD_HOGISL:00554	PreservedSpecimen	6240.4	Animalia	Chordata	Aves	Passeriformes	Vireonidae	Vireo	olivaceus		Vireo olivaceus	Vireo olivaceus	(Linnaeus)	species		18	6	2015	2015-06-18	Wayne Twp. Schuylkill County PA	US	United States of America	Pennsylvania	40.705801	-76.215955	48211	EPSG:4326	used GeoLocate with default settings	GeoLocate	2022/2025	male	{"Age": "AHY"}, {"Wing": "80mm"}, {"Fat": "Little"}, {"Iris": "Red"}, {"Bill": "Black-white"}, {"Leg": "Black-white"}, {"LeftTeste": "5mmx5mm"}							Roadkill
Audubon Camp Natural History Collection	00555	AUD_HOGISL	AUD_HOGISL:00555	PreservedSpecimen	6240.3	Animalia	Chordata	Aves	Passeriformes	Vireonidae	Vireo	olivaceus		Vireo olivaceus	Vireo olivaceus	(Linnaeus)	species		6	10	2011	2011-10-06	Wildwood Lake Park, Harrisburg PA	US	United States of America	Pennsylvania	40.317208	-76.88687	1321	EPSG:4326	used GeoLocate with default settings	GeoLocate	2022/2025		{"Age": "HY"}, {"Weight": 21.2}, {"Wing": 74}, {"Fat": 5}, {"Wingspan": 235}, {"Iris": "Red Brown"}, {"Bill": "Black/Grey"}, {"Leg": "Grey"}, {"SkullOssificationPercentage": "10%"}	Sandy Lockerman
Audubon Camp Natural History Collection	00556	AUD_HOGISL	AUD_HOGISL:00556	PreservedSpecimen	4770.3	Animalia	Chordata	Aves	Passeriformes	Corvidae	Cyanocitta	cristata		Cyanocitta cristata	Cyanocitta cristata	(Linnaeus)	species		27	5	2012	2012-05-27	Jane Charlesworth Chambersburg PA	US	United States of America	Pennsylvania	39.937591	-77.661102	4142	EPSG:4326	used GeoLocate with default settings	GeoLocate	2022/2025	female	{"BroodPatch": "Well developed"}, {"Age": "AHY"}, {"Weight": 77.1}, {"Wing": 133}, {"Fat": 0}, {"Wingspan": 389}, {"Iris": "Brown"}, {"Bill": "Black"}, {"Leg": "Black"}, {"SkullOssificationPercentage": 100}	Scott Weidensaul	0009-0000-5069-5806
Audubon Camp Natural History Collection	00557	AUD_HOGISL	AUD_HOGISL:00557	PreservedSpecimen	4770.1	Animalia	Chordata	Aves	Passeriformes	Corvidae	Cyanocitta	cristata		Cyanocitta cristata	Cyanocitta cristata	(Linnaeus)	species		17	7	1968	1968-07-17	N.J. Somerset Co. Baskins Ridge	US	United States of America	New Jersey	40.706212	-74.549323	301	EPSG:4326	used GeoLocate with default settings	GeoLocate	2022/2025			Sarah J. Talpey						Windowkill
Audubon Camp Natural History Collection	00558	AUD_HOGISL	AUD_HOGISL:00558	PreservedSpecimen	3760.6	Animalia	Chordata	Aves	Strigiformes	Strigidae	Bubo	scandiacus		Bubo scandiacus	Bubo scandiacus	(Linnaeus)	species		13	5	2014	2014-05-13	Stnatton Island ME	US	United States of America	Maine	43.505085	-70.311715	5421	EPSG:4326	used GeoLocate with default settings	GeoLocate	2022/2025	female	{"Age": "SY"}	P. Shannon
Audubon Camp Natural History Collection	00559	AUD_HOGISL	AUD_HOGISL:00559	PreservedSpecimen	3760.9	Animalia	Chordata	Aves	Strigiformes	Strigidae	Bubo	scandiacus		Bubo scandiacus	Bubo scandiacus	(Linnaeus)	species		3	12	2013	2013-12-03	North East Srawfond Co. PA	US	United States of America	Pennsylvania	41.684696	-80.106277	51431	EPSG:4326	used GeoLocate with default settings	GeoLocate	2022/2025	male	{"Age": "HY"}, {"Fat": "Heavy"}, {"SkullOssificationPercentage": 75}							Roadkill
Audubon Camp Natural History Collection	00560	AUD_HOGISL	AUD_HOGISL:00560	PreservedSpecimen	3670.2	Animalia	Chordata	Aves	Strigiformes	Strigidae	Asio	flammeus		Asio flammeus	Asio flammeus	(Pontoppidan)	species		31	3	2015	2015-03-31	Newmanstown, PA	US	United States of America	Pennsylvania	40.349537	-76.213282	2078	EPSG:4326	used GeoLocate with default settings	GeoLocate	2022/2025	female	{"Age": "AHY"}, {"Fat": "Light"}, {"Iris": "Orange"}, {"Bill": "Grey"}							Roadkill
Audubon Camp Natural History Collection	00561	AUD_HOGISL	AUD_HOGISL:00561	PreservedSpecimen	3660.2	Animalia	Chordata	Aves	Strigiformes	Strigidae	Asio	otus		Asio otus	Asio otus	(Linnaeus)	species		19	2	2004	2004-02-19	Gettysburg, Adams Co. PA	US	United States of America	Pennsylvania	39.830929	-77.231096	1875	EPSG:4326	used GeoLocate with default settings	GeoLocate	2022/2025	female	{"Age": "AHY"}, {"BillColor": "Black"}, {"IrisColor": "yellow"}, {"SkullOssificationPercentage": 100}, {"WingInMilimeters": 285}							Roadkill
Audubon Camp Natural History Collection	00562	AUD_HOGISL	AUD_HOGISL:00562	PreservedSpecimen	3730.1	Animalia	Chordata	Aves	Strigiformes	Strigidae	Megascops	asio		Megascops asio	Megascops asio	(Linnaeus)	species		23	1	2012	2012-01-23	Pottsville, Schuylkill Co. PA	US	United States of America	Pennsylvania	40.685646	-76.195499	3395	EPSG:4326	used GeoLocate with default settings	GeoLocate	2022/2025	male	{"Age": "SY"}, {"Weight": 111.6}, {"Wing": 172}, {"Fat": 0}, {"Wingspan": 448}, {"Iris": "Yellow"}, {"Bill": "Cream"}, {"SkullOssificationPercentage": 100}
Audubon Camp Natural History Collection	00563	AUD_HOGISL	AUD_HOGISL:00563	PreservedSpecimen	3750.3	Animalia	Chordata	Aves	Strigiformes	Strigidae	Bubo	virginianus		Bubo virginianus	Bubo virginianus	(Gmelin)	species		14	2	2009	2009-02-14	Central Pennsylvania	US	United States of America	Pennsylvania								male	{"Age":"AHY" }, {"Fat": 0}, {"IrisColor": "Yellow"}, {"BeakColor": "Black"}, {"SkullOssificationPercentage": 100}
Audubon Camp Natural History Collection	00564	AUD_HOGISL	AUD_HOGISL:00564	PreservedSpecimen	3750.2	Animalia	Chordata	Aves	Strigiformes	Strigidae	Bubo	virginianus		Bubo virginianus	Bubo virginianus	(Gmelin)	species		30	11	2012	2012-11-30	Wayne Twp. Schuylkill County PA	US	United States of America	Pennsylvania	40.705801	-76.215955	48211	EPSG:4326	used GeoLocate with default settings	GeoLocate	2022/2025	female	{"Age": "HY"}, {"Fat": "0"}, {"Iris": "yellow"}, {"SkullOssificationPercentage": 100}							tangled in fence
Audubon Camp Natural History Collection	00565	AUD_HOGISL	AUD_HOGISL:00565	PreservedSpecimen	310.1	Animalia	Chordata	Aves	Charadriiformes	Alcidae	Uria	lomvia		Uria lomvia	Uria lomvia	(Linnaeus)	species		5	2	1977	1977-02-05	Providence, RI	US	United States of America	Rhode Island	41.807482	-71.398932	6025	EPSG:4326	used GeoLocate with default settings	GeoLocate	2022/2025		{"WingInMilimeters": 390}, {"WingChordInMilimeter": 207}, {"WingSpanInMilimeter": 730}, {"Tarsus": 45}, {"BillLength(FromFeathers)": 30}, {"BillHeightInMilimeter": 12}
Audubon Camp Natural History Collection	00566	AUD_HOGISL	AUD_HOGISL:00566	PreservedSpecimen	300.1	Animalia	Chordata	Aves	Charadriiformes	Alcidae	Uria	aalge		Uria aalge	Uria aalge	(Pontoppidan)	species		29	7	1976	1976-07-29	Newfoundland	CA	Canada	Newfoundland	49	-56	5421	EPSG:4326	used GeoLocate with default settings	GeoLocate	2022/2025	male	{"WingInMilimeters": 310.5}	David Mehlman
Audubon Camp Natural History Collection	00567	AUD_HOGISL	AUD_HOGISL:00567	PreservedSpecimen	270.1	Animalia	Chordata	Aves	Charadriiformes	Alcidae	Cepphus	grylle		Cepphus grylle	Cepphus grylle	(Linnaeus)	species		27	6	1974	1974-06-27	Franklin Island	US	United States of America	Maine	43.89175	-69.373658	5421	EPSG:4326	used GeoLocate with default settings	GeoLocate	2022/2025	female	{"Ovaries": "Enlarged"}, {"Skull": "Ossified"}, {"BL": "352mm"}, {"WG": "249mm"}, {"10thPrimary": 84}, {"1stSec": 78}, {"Tail": "53mm"}, {"Foot": "50mm"}, {"Tarsus": "58mm"}, {"BillDepth": "11mm"}, {"BillWidthAtNostril": "8mm"}	Stephen W. Kress	0000-0002-0052-4889					dead sitting on nest with two dead chicks
Audubon Camp Natural History Collection	00568	AUD_HOGISL	AUD_HOGISL:00568	PreservedSpecimen	270.2	Animalia	Chordata	Aves	Charadriiformes	Alcidae	Cepphus	grylle		Cepphus grylle	Cepphus grylle	(Linnaeus)	species		24	7	1974	1974-07-24	Eastern Egg Rock	US	United States of America	Maine	43.860639	-69.381991	5421	EPSG:4326	used GeoLocate with default settings	GeoLocate	2022/2025		{"Wing": "157mm"}, {"Body": "310mm"}, {"Bill": "32mm"}, {"WingSpan": "557mm"}, {"Tarsus": "33mm"}
Audubon Camp Natural History Collection	00569	AUD_HOGISL	AUD_HOGISL:00569	PreservedSpecimen	270.10	Animalia	Chordata	Aves	Charadriiformes	Alcidae	Cepphus	grylle		Cepphus grylle	Cepphus grylle	(Linnaeus)	species		11	6	2018	2018-06-11	Lincoln Co., Muscongus Bay, near Cow Island	US	United States of America	Maine	43.961193	-69.39227	5421	EPSG:4326	used GeoLocate with default settings	GeoLocate	2022/2025	female	{"Age": "AHY"}, {"Weight": "Not measured"}, {"Wing": "175mm"}, {"Fat": "None,emaciated"}, {"Legs": "Vermillion"}, {"InsideBeak": "Vermillion"}, {"OV": "20x11mm,LargestOvum3mm"}, {"StomachContents": "Empty"}	2018 Hands On Science Teen Group						salvaged from the water
Audubon Camp Natural History Collection	00570	AUD_HOGISL	AUD_HOGISL:00570	PreservedSpecimen	0270.8	Animalia	Chordata	Aves	Charadriiformes	Alcidae	Cepphus	grylle		Cepphus grylle	Cepphus grylle	(Linnaeus)	species		23	7	2015	2015-07-23	Hog Island Lincoln Co. Maine	US	United States of America	Maine	43.967304	-69.425603	5421	EPSG:4326	used GeoLocate with default settings	GeoLocate	2022/2025	male	{"Fat": 0}, {"SkullOssificationPercentage": 100}, {"IrisColor": "Brown"}, {"Leg": "Red"}, {"Age": "ASY"},
Audubon Camp Natural History Collection	00571	AUD_HOGISL	AUD_HOGISL:00571	PreservedSpecimen	130.4	Animalia	Chordata	Aves	Charadriiformes	Alcidae	Fratercula			Fratercula	Fratercula		genus		25	8			Matinicus Rock	US	United States of America	Maine	43.78564	-68.853089	5421	EPSG:4326	used GeoLocate with default settings	GeoLocate	2022/2025		{"WeightAfterThawing": "221.6g"}, {"Wing": "130mm"}, {"10thPrimary": "80mm"}, {"1stSecondary": "45mm"}, {"Tail": "35mm"}, {"Foot": "40mm"}, {"Tarsus": "28mm"}, {"BillLength": "29.2mm"}, {"BillDepth": "14.9mm"}, {"WidthofBillAtPostEdgeOfNostril": "10.7mm"}	C.W. Buchheister					Collected August 25. Year of collection is unknown.	found dead
Audubon Camp Natural History Collection	00572	AUD_HOGISL	AUD_HOGISL:00572	PreservedSpecimen	270.5	Animalia	Chordata	Aves	Charadriiformes	Alcidae	Cepphus	grylle		Cepphus grylle	Cepphus grylle	(Linnaeus)	species		8	8	1972	1972-08-08	Keen Neck mouth of Greenland Cove Lincoln Co Maine	US	United States of America	Maine	43.990637	-69.426714	647	EPSG:4326	used GeoLocate with default settings	GeoLocate	2022/2025		{"WingInMilimeters": 215 }, {"TailLengthInMilimeters": 50}, {"BeakLengthInMilimeters": 22}, {"FootInMilimeters": 45}, {"Tarsus":35}, {"4thPrimary": 85}, {"2ndSecondary":55}, {"BodyLength":290}
Audubon Camp Natural History Collection	00573	AUD_HOGISL	AUD_HOGISL:00573	PreservedSpecimen	270.4	Animalia	Chordata	Aves	Charadriiformes	Alcidae	Cepphus	grylle		Cepphus grylle	Cepphus grylle	(Linnaeus)	species		3	8	1974	1974-08-03	Eastern Egg Rock	US	United States of America	Maine	43.860639	-69.381991	5421	EPSG:4326	used GeoLocate with default settings	GeoLocate	2022/2025		{"WingLength": 140mm"}
Audubon Camp Natural History Collection	00574	AUD_HOGISL	AUD_HOGISL:00574	PreservedSpecimen	270.6	Animalia	Chordata	Aves	Charadriiformes	Alcidae	Cepphus	grylle		Cepphus grylle	Cepphus grylle	(Linnaeus)	species		18	7	1975	1975-07-18	Franklin Island Muscongus Bay Maine	US	United States of America	Maine	43.921471	-69.400047	647	EPSG:4326	used GeoLocate with default settings	GeoLocate	2022/2025		{"Age": "Approximately 18 days old"}
Audubon Camp Natural History Collection	00575	AUD_HOGISL	AUD_HOGISL:00575	PreservedSpecimen	130.1	Animalia	Chordata	Aves	Charadriiformes	Alcidae	Fratercula	arctica		Fratercula arctica	Fratercula arctica	(Linnaeus)	species		17	7	1976	1976-07-17	Great Island, Witless Bay Newf.	CA	Canada	Newfoundland	47.283333	-52.833333	4956	EPSG:4326	used GeoLocate with default settings	GeoLocate	2022/2025		{"WingSpreadInMilimeters": 570} {"WingChordInMilimeter":167 }, {"TarsusLengthInMilimeter": 35}, {"BillLengthInMilimeter": 50}, {"BillHeight": 40}
Audubon Camp Natural History Collection	00576	AUD_HOGISL	AUD_HOGISL:00576	PreservedSpecimen	0130.5	Animalia	Chordata	Aves	Charadriiformes	Alcidae	Fratercula	arctica		Fratercula arctica	Fratercula arctica	(Linnaeus)	species		28	8	2015	2015-08-28	Orono, Penobscot Co. ME	US	United States of America	Maine	44.883125	-68.671977	4982	EPSG:4326	used GeoLocate with default settings	GeoLocate	2022/2025		{"Fat": "little"}, {"IrisColor": "Black"}, {"Age": "Immature"}							Found on mainland
Audubon Camp Natural History Collection	00577	AUD_HOGISL	AUD_HOGISL:00577	PreservedSpecimen	4020.2	Animalia	Chordata	Aves	Piciformes	Picidae	Sphyrapicus	varius		Sphyrapicus varius	Sphyrapicus varius	(Linnaeus)	species		1	9															{"BodyLength": "118mm"}, {"Tail": "79mm"}, {"Wing": "127mm"}	Helen Ostermiller					Collected September 1. Year of collection is unknown.	Towerkill
Audubon Camp Natural History Collection	00578	AUD_HOGISL	AUD_HOGISL:00578	PreservedSpecimen	3880.1	Animalia	Chordata	Aves	Cuculiformes	Cuculidae	Coceyzus			Coceyzus	Coceyzus		genus		28	7	1977	1977-07-28	USA; New York; Lindlowville, M. Rt 34B	US	United States of America	New York	43.786736	-75.49185	2116	EPSG:4326	used GeoLocate with default settings	GeoLocate	2022/2025	female
Audubon Camp Natural History Collection	00579	AUD_HOGISL	AUD_HOGISL:00579	PreservedSpecimen	3870.4	Animalia	Chordata	Aves	Cuculiformes	Cuculidae	Coccyzus	americanus		Coccyzus americanus	Coccyzus americanus	(Linnaeus)	species		26	5	2015	2015-05-26	USA: PA: Bethel: 859 Bl [?] Spring Road	US	United States of America	Pennsylvania								female	{"Fat": "Little"}, {"SkullOssificationPercentage": "30%"}, {"Egg": "Developing, yolked"}, {"Wing": 3870.5}							Windowkill
Audubon Camp Natural History Collection	00580	AUD_HOGISL	AUD_HOGISL:00580	PreservedSpecimen	3160.1	Animalia	Chordata	Aves	Columbiformes	Columbidae	Zenaida	macroura		Zenaida macroura	Zenaida macroura	(Linnaeus)	species						New Jersey	US	United States of America	New Jersey	40	-75	301	EPSG:4326	used GeoLocate with default settings	GeoLocate	2022/2025	female								found dead
Audubon Camp Natural History Collection	00581	AUD_HOGISL	AUD_HOGISL:00581	PreservedSpecimen	4280.2	Animalia	Chordata	Aves	Apodiformes	Trochilidae	Archilochus	colubris		Archilochus colubris	Archilochus colubris	(Linnaeus)	species		21	5	1990	1990-05-21	Maine	US	United States of America	Maine	45	-69	301	EPSG:4326	used GeoLocate with default settings	GeoLocate	2022/2025	male
Audubon Camp Natural History Collection	00582	AUD_HOGISL	AUD_HOGISL:00582	PreservedSpecimen	700.7	Animalia	Chordata	Aves	Charadriiformes	Laridae	Sterna	hirundo		Sterna hirundo	Sterna hirundo	Linnaeus	species		23	7	1981	1981-07-23	Eastern Egg Rock	US	United States of America	Maine	43.860639	-69.381991	5421	EPSG:4326	used GeoLocate with default settings	GeoLocate	2022/2025		{"ManusInMilimeters": 126}, {"WeightInGrams": 70}	E.H. Weinstein						nestling;nestling
Audubon Camp Natural History Collection	00583	AUD_HOGISL	AUD_HOGISL:00583	PreservedSpecimen	740.1	Animalia	Chordata	Aves	Charadriiformes	Laridae	Sternula	antillarum		Sternula antillarum	Sternula antillarum	Lesson	species		2	7	2015	2015-07-02	Little Compton RI	US	United States of America	Rhode Island	41.510103	-71.171156	301	EPSG:4326	used GeoLocate with default settings	GeoLocate	2022/2025	female	{"WingInMilimeters": 170}, {"Age": "AHY"}, {"Tail": 66}, {"SkullInMillimeters": 100}, {"StomachContentsachContents": "Empty"}, {"OvaryInMillimeters": 9x6 }, {"FollicleInMillimeters":2x2}	S.A. Malivich						Collected by Carolyn Zaino;found dead in empty nest bowl
Audubon Camp Natural History Collection	00584	AUD_HOGISL	AUD_HOGISL:00584	PreservedSpecimen	700.6	Animalia	Chordata	Aves	Charadriiformes	Laridae	Sterna	hirundo		Sterna hirundo	Sterna hirundo	Linnaeus	species		1	8	1970	1970-08-01	Lincoln Co. Medomak, ME.	US	United States of America	Maine	44.000637	-69.405326	301	EPSG:4326	used GeoLocate with default settings	GeoLocate	2022/2025		{"WingInMilimeters":290 }, {"TailInMillimeters": 90}
Audubon Camp Natural History Collection	00585	AUD_HOGISL	AUD_HOGISL:00585	PreservedSpecimen	700.10	Animalia	Chordata	Aves	Charadriiformes	Laridae	Sterna	hirundo		Sterna hirundo	Sterna hirundo	Linnaeus	species		27	5	2018	2018-05-27	ME. York Co. Stratton Island	US	United States of America	Maine	43.505085	-70.311715	5421	EPSG:4326	used GeoLocate with default settings	GeoLocate	2022/2025	female	{"StomachContentsachContents": "fish fin 12mm/ black beetle insect 15x4 mm"}							Lucy La Lash;died laying egg
Audubon Camp Natural History Collection	00586	AUD_HOGISL	AUD_HOGISL:00586	PreservedSpecimen	700.4	Animalia	Chordata	Aves	Charadriiformes	Laridae	Sterna	hirundo		Sterna hirundo	Sterna hirundo	Linnaeus	species		1	7	1970	1970-07-01	Friendship Harbor	US	United States of America	Maine	43.971749	-69.333658	647	EPSG:4326	used GeoLocate with default settings	GeoLocate	2022/2025	female	{"WingInMilimeters":40 }							floating
Audubon Camp Natural History Collection	00587	AUD_HOGISL	AUD_HOGISL:00587	PreservedSpecimen	700.3	Animalia	Chordata	Aves	Charadriiformes	Laridae	Sterna	hirundo		Sterna hirundo	Sterna hirundo	Linnaeus	species		23	7	1981	1981-07-23	Eastern Egg Rock	US	United States of America	Maine	43.860639	-69.381991	5421	EPSG:4326	used GeoLocate with default settings	GeoLocate	2022/2025	female	{"WingInMilimeters":265 }	D.A. Enstrom
Audubon Camp Natural History Collection	00588	AUD_HOGISL	AUD_HOGISL:00588	PreservedSpecimen	710.1	Animalia	Chordata	Aves	Charadriiformes	Laridae	Sterna	paradisaea		Sterna paradisaea	Sterna paradisaea	Pontoppidan	species		9	8	2008	2008-08-09	Eastern Egg Rock	US	United States of America	Maine	43.860639	-69.381991	5421	EPSG:4326	used GeoLocate with default settings	GeoLocate	2022/2025	female	{"Fat": "Mod"}, {"SkullOssificationPercentage":100 }	Bradley M. Walker
Audubon Camp Natural History Collection	00589	AUD_HOGISL	AUD_HOGISL:00589	PreservedSpecimen	650.1	Animalia	Chordata	Aves	Charadriiformes	Laridae	Thalasseus	maximus		Thalasseus maximus	Thalasseus maximus	(Boddaert)	species						St. Petersburg Florida	US	United States of America	Florida	27.765004	-82.624662	14233	EPSG:4326	used GeoLocate with default settings	GeoLocate	2022/2025		{"WingInInches":13.5 }, {"WingspanInInches":39.5 }, {"BodyLengthInInches":17}	S. Cultrona
Audubon Camp Natural History Collection	00590	AUD_HOGISL	AUD_HOGISL:00590	PreservedSpecimen	650.2	Animalia	Chordata	Aves	Charadriiformes	Laridae	Thalasseus	maximus		Thalasseus maximus	Thalasseus maximus	(Boddaert)	species		11	2	1975	1975-02-11	Florida	US	United States of America	Florida	28	-82	301	EPSG:4326	used GeoLocate with default settings	GeoLocate	2022/2025		{"WingInInches":12 }, {"WingspanInInches":38 }, {"BodyLengthInInches":16 1/2 }	Megs Ungerman
Audubon Camp Natural History Collection	00591	AUD_HOGISL	AUD_HOGISL:00591	PreservedSpecimen	690.1	Animalia	Chordata	Aves	Charadriiformes	Laridae	Sterna	forsteri		Sterna forsteri	Sterna forsteri	Nuttall	species		24	1	1975	1975-01-24	Serendipity Apts. St. Petersburg Florida	US	United States of America	Florida	27.765004	-82.624662	14233	EPSG:4326	used GeoLocate with default settings	GeoLocate	2022/2025		{"WingspanInMilimeters": 229 }	Grace Pomprito
Audubon Camp Natural History Collection	00592	AUD_HOGISL	AUD_HOGISL:00592	PreservedSpecimen	580.6	Animalia	Chordata	Aves	Charadriiformes	Laridae	Leucophaeus	atricilla		Leucophaeus atricilla	Leucophaeus atricilla	(Linnaeus)	species		2	4	1975	1975-04-02	Little Marco Pass St. Pete Florida	US	United States of America	Florida	26.012596	-81.76231	15	EPSG:4326	used GeoLocate with default settings	GeoLocate	2022/2025			T Leckey
Audubon Camp Natural History Collection	00593	AUD_HOGISL	AUD_HOGISL:00593	PreservedSpecimen	4050.1	Animalia	Chordata	Aves	Piciformes	Picidae	Dryocopus	pileatus		Dryocopus pileatus	Dryocopus pileatus	(Linnaeus)	species		20	12	2009	2009-12-20	Sullivan Co. PA	US	United States of America	Pennsylvania	41.446159	-76.512141	31474	EPSG:4326	used GeoLocate with default settings	GeoLocate	2022/2025	male	{"Age": "AHY"}, {"Fat": 0}, {"Iris": "Red"}, {"Bill": "Black"}, {"Leg": "Black"}	Scott Weidensaul	0009-0000-5069-5806					Roadkill
Audubon Camp Natural History Collection	00594	AUD_HOGISL	AUD_HOGISL:00594	PreservedSpecimen	4120.4	Animalia	Chordata	Aves	Piciformes	Picidae	Colaptes	auratus		Colaptes auratus	Colaptes auratus	(Linnaeus)	species		18	7	1969	1969-07-18	St. Andrews N.B. Canada	CA	Canada	New Brunswick	45.05056	-67.055837	13960	EPSG:4326	used GeoLocate with default settings	GeoLocate	2022/2025	female		Lynn Coriell
Audubon Camp Natural History Collection	00595	AUD_HOGISL	AUD_HOGISL:00595	PreservedSpecimen		Animalia	Chordata	Aves	Psittaciformes	Psittaculidae	Purpureicephalus	spurius		Purpureicephalus spurius	Purpureicephalus spurius	(Kuhl)	species		14	12	1933	1933-12-14	Orange, Cal.	US	United States of America	California	33.787794	-117.853112	9290	EPSG:4326	used GeoLocate with default settings	GeoLocate	2022/2025	male		Dr. Leon Patrick
Audubon Camp Natural History Collection	00596	AUD_HOGISL	AUD_HOGISL:00596	PreservedSpecimen		Animalia	Chordata	Aves	Piciformes	Picidae	Melanerpes	carolinus		Melanerpes carolinus	Melanerpes carolinus	(Linnaeus)	species		14	4			3026 Logan St. Camp Hill, PA (Cumberland Co.)	US	United States of America	Pennsylvania	40.239812	-76.919974	2086	EPSG:4326	used GeoLocate with default settings	GeoLocate	2022/2025	male		Lynn Morgan | Susan Ahearn | Denise Friant					Collected April 14. Year of collection is unknown.
Audubon Camp Natural History Collection	00597	AUD_HOGISL	AUD_HOGISL:00597	PreservedSpecimen	4060.2	Animalia	Chordata	Aves	Piciformes	Picidae	Melanerpes	erythrocephalus		Melanerpes erythrocephalus	Melanerpes erythrocephalus	(Linnaeus)	species		30	6	2007	2007-06-30	Stoughstown PA	US	United States of America	Pennsylvania	40.1137	-77.409985	301	EPSG:4326	used GeoLocate with default settings	GeoLocate	2022/2025	female	{"Age": "AHY"}, {"Weight": 66}, {"Fat": 0}, {"Wingspan": 383}, {"Iris": "Brown"}, {"Bill": "Grey/Black"}, {"Leg": "Black"}, {"SkullOssificationPercentage": 100}	Scott Weidensaul	0009-0000-5069-5806
Audubon Camp Natural History Collection	00598	AUD_HOGISL	AUD_HOGISL:00598	PreservedSpecimen		Animalia	Chordata	Aves	Falconiformes	Falconidae	Falco	sparverius		Falco sparverius	Falco sparverius	Linnaeus	species		27	6	1974	1974-06-27	Booth Bay Harbor Maine	US	United States of America	Maine	43.852305	-69.628101	1540	EPSG:4326	used GeoLocate with default settings	GeoLocate	2022/2025		{"WingInMilimeters": 166 }, {"TailLengthInMilimeters": 103}, {"Tarsus":40}, {"BodyLengthMillimeters":225}	T French | S Kress						Prep by D. Wilbur;injured by car, died several days later
Audubon Camp Natural History Collection	00599	AUD_HOGISL	AUD_HOGISL:00599	PreservedSpecimen	3940.2	Animalia	Chordata	Aves	Piciformes	Picidae	Picoides	pubescens		Picoides pubescens	Picoides pubescens	(Linnaeus)	species		9	4	1974	1974-04-09	Trumansburg, NY	US	United States of America	New York	42.542294	-76.666059	1411	EPSG:4326	used GeoLocate with default settings	GeoLocate	2022/2025		{"BodyLength": "85mm"}, {"Tail": "66mm"}, {"Wing": "91mm"}
Audubon Camp Natural History Collection	00600	AUD_HOGISL	AUD_HOGISL:00600	PreservedSpecimen	3940.5	Animalia	Chordata	Aves	Piciformes	Picidae	Picoides	pubescens		Picoides pubescens	Picoides pubescens	(Linnaeus)	species		8	5	2014	2014-05-08	USA PA Perky	US	United States of America	Pennsylvania								female	{"FemaleOvaries": "Present"}, {"SkullOssification": "Appearednone,Unclear"}	John P Nidiky
Audubon Camp Natural History Collection	00601	AUD_HOGISL	AUD_HOGISL:00601	PreservedSpecimen	3940.4	Animalia	Chordata	Aves	Piciformes	Picidae	Picoides	pubescens		Picoides pubescens	Picoides pubescens	(Linnaeus)	species		11	3	2010	2010-03-11	Bremen Lincoln Co. Maine	US	United States of America	Maine	44	-69.4167	301	EPSG:4326	used GeoLocate with default settings	GeoLocate	2022/2025	male	{"Age": "AHY"}, {"Weight": 27.5}, {"Wing": 98}	Scott Weidensaul	0009-0000-5069-5806
Audubon Camp Natural History Collection	00602	AUD_HOGISL	AUD_HOGISL:00602	PreservedSpecimen	3940.3	Animalia	Chordata	Aves	Piciformes	Picidae	Picoides	pubescens		Picoides pubescens	Picoides pubescens	(Linnaeus)	species		31	10	2011	2011-10-31	Lenhartsville Berks Co PA	US	United States of America	Pennsylvania	40.572871	-75.887981	583	EPSG:4326	used GeoLocate with default settings	GeoLocate	2022/2025	female	{"Age": "HY"}, {"Weight": 24.8}, {"Wing": 95}, {"Fat": 1}, {"Bill": "Black"}, {"Leg": "Grey"}, {"SkullOssificationPercentage": 50}	Scott Weidensaul	0009-0000-5069-5806
Audubon Camp Natural History Collection	00603	AUD_HOGISL	AUD_HOGISL:00603	PreservedSpecimen	4020.3	Animalia	Chordata	Aves	Piciformes	Picidae	Sphyrapicus	varius		Sphyrapicus varius	Sphyrapicus varius	(Linnaeus)	species		7	6	2014	2014-06-07	Auburn ME	US	United States of America	Maine	44.097851	-70.231166	15471	EPSG:4326	used GeoLocate with default settings	GeoLocate	2022/2025	male	{"Age": "SY"}, {"Fat": "Light"}, {"Iris": "Brown"}, {"Bill": "Black"}, {"Leg": "Grey"}, {"SkullOssificationPercentage": 100}	Scott Weidensaul	0009-0000-5069-5806
Audubon Camp Natural History Collection	00604	AUD_HOGISL	AUD_HOGISL:00604	PreservedSpecimen	4090.3	Animalia	Chordata	Aves	Piciformes	Picidae	Melanerpes	carolinus		Melanerpes carolinus	Melanerpes carolinus	(Linnaeus)	species		9	10	2011	2011-10-09	Chester Co. PA	US	United States of America	Pennsylvania	39.973141	-75.748454	46002	EPSG:4326	used GeoLocate with default settings	GeoLocate	2022/2025	male	{"Age": "HY"}, {"Weight": 80.6}, {"SkullOssificationPercentage": 75}	Scott Weidensaul	0009-0000-5069-5806					Roadkill
Audubon Camp Natural History Collection	00605	AUD_HOGISL	AUD_HOGISL:00605	PreservedSpecimen	4090.2	Animalia	Chordata	Aves	Piciformes	Picidae	Melanerpes	carolinus		Melanerpes carolinus	Melanerpes carolinus	(Linnaeus)	species		16	4	1974	1974-04-16	Thompkins Co., NY	US	United States of America	New York	42.452016	-76.473659	30974	EPSG:4326	used GeoLocate with default settings	GeoLocate	2022/2025			Stephen W. Kress	0000-0002-0052-4889					prep Tom French;Roadkill
Audubon Camp Natural History Collection	00606	AUD_HOGISL	AUD_HOGISL:00606	PreservedSpecimen	4230.1	Animalia	Chordata	Aves	Apodiformes	Apodidae	Chaetura	pelagica		Chaetura pelagica	Chaetura pelagica	(Linnaeus)	species				1993	1993	Maine	US	United States of America	Maine	45	-69	301	EPSG:4326	used GeoLocate with default settings	GeoLocate	2022/2025	female	{"Ovary": "4x3mm,granular"}	G.W. Shagart
Audubon Camp Natural History Collection	00607	AUD_HOGISL	AUD_HOGISL:00607	PreservedSpecimen	3900.3	Animalia	Chordata	Aves	Coraciiformes	Alcedinidae	Megaceryle	alcyon		Megaceryle alcyon	Megaceryle alcyon	(Linnaeus)	species		31	7	1974	1974-07-31	Ithaca NY Tomkins Co.	US	United States of America	New York	43	-75	301	EPSG:4326	used GeoLocate with default settings	GeoLocate	2022/2025	female	{"L": "14.2cm"}, {"W.S.": "44.1cm"}	K. Bell
Audubon Camp Natural History Collection	00608	AUD_HOGISL	AUD_HOGISL:00608	PreservedSpecimen	3900.1	Animalia	Chordata	Aves	Coraciiformes	Alcedinidae	Megaceryle	alcyon		Megaceryle alcyon	Megaceryle alcyon	(Linnaeus)	species		23	4	1995	1995-04-23	Me. Lincoln Co., Damariscotta Lewis Point	US	United States of America	Maine	44.034801	-69.528658	602	EPSG:4326	used GeoLocate with default settings	GeoLocate	2022/2025	female		T. Clapp						Windowkill
Audubon Camp Natural History Collection	00609	AUD_HOGISL	AUD_HOGISL:00609	PreservedSpecimen	4280.4	Animalia	Chordata	Aves	Apodiformes	Trochilidae	Archilochus	colubris		Archilochus colubris	Archilochus colubris	(Linnaeus)	species			8	2011	2011-08	Germansville Lehigh Co. PA	US	United States of America	Pennsylvania	40.701484	-75.706856	301	EPSG:4326	used GeoLocate with default settings	GeoLocate	2022/2025	male	{"Age": "AHY"}, {"Fat": "light"}, {"Iris": "Black"}, {"Bill": "Black"}, {"Leg": "Black"}, {"SkullOssificationPercentage": 20}							Windowkill
Audubon Camp Natural History Collection	00610	AUD_HOGISL	AUD_HOGISL:00610	PreservedSpecimen	4280.10	Animalia	Chordata	Aves	Apodiformes	Trochilidae	Archilochus	colubris		Archilochus colubris	Archilochus colubris	(Linnaeus)	species		20	8	2015	2015-08-20	Coburn, Centre Co., PA	US	United States of America	Pennsylvania	40.863124	-77.464436	301	EPSG:4326	used GeoLocate with default settings	GeoLocate	2022/2025	female	{"Age": "AHY"}, {"Wing": 45}	Sandy Lockerman
Audubon Camp Natural History Collection	00611	AUD_HOGISL	AUD_HOGISL:00611	PreservedSpecimen	3870.3	Animalia	Chordata	Aves	Cuculiformes	Cuculidae	Coccyzus	americanus		Coccyzus americanus	Coccyzus americanus	(Linnaeus)	species		10	10	2010	2010-10-10	Bremen, Lincoln Co. Maine	US	United States of America	Maine	44.00147	-69.428659	301	EPSG:4326	used GeoLocate with default settings	GeoLocate	2022/2025		{"Age": "HY"}
Audubon Camp Natural History Collection	00612	AUD_HOGISL	AUD_HOGISL:00612	PreservedSpecimen	3870.2	Animalia	Chordata	Aves	Cuculiformes	Cuculidae	Coccyzus	americanus		Coccyzus americanus	Coccyzus americanus	(Linnaeus)	species		17	8	2013	2013-08-17	Fogelsville; Lehigh Co.; PA	US	United States of America	Pennsylvania	40.583151	-75.632688	301	EPSG:4326	used GeoLocate with default settings	GeoLocate	2022/2025	male	{"Age": "Imm"}, {"Fat": "No Fat"}, {"SkullOssificationPercentage": 0}, {"Molt": "Very Heavy"}							Windowkill
Audubon Camp Natural History Collection	00613	AUD_HOGISL	AUD_HOGISL:00613	PreservedSpecimen		Animalia	Chordata	Aves	Strigiformes	Strigidae	Megascops	asio		Megascops asio	Megascops asio	(Linnaeus)	species		6	3	2009	2009-03-06	Dauphin Co., PA	US	United States of America	Pennsylvania	40.41544	-76.779474	36142	EPSG:4326	used GeoLocate with default settings	GeoLocate	2022/2025	female	{"Age": "SY"}, {"Weight": 200.4}, {"Wing": 178}, {"Wingspan": 560}, {"Iris": "Yellow"}, {"Bill": "Cream"}, {"StomachContentsachContents": "40-50 3/4in caterpillars, nightcrawler segment, 1 large (1 1/4in) caterpillar"}	Scott Weidensaul	0009-0000-5069-5806
Audubon Camp Natural History Collection	00614	AUD_HOGISL	AUD_HOGISL:00614	PreservedSpecimen	3730.3	Animalia	Chordata	Aves	Strigiformes	Strigidae	Megascops	asio		Megascops asio	Megascops asio	(Linnaeus)	species			11	2012	2012-11	Bernville, Berks Co. PA	US	United States of America	Pennsylvania	40.433426	-76.112165	1016	EPSG:4326	used GeoLocate with default settings	GeoLocate	2022/2025	female	{"Age": "AHY"}, {"Weight": 198}, {"Wing": 158}, {"Fat": 5}, {"Wingspan": 551}, {"Iris": "Yellow"}, {"Bill": "Yellow"}, {"SkullOssificationPercentage": 100}, {"Morph": "Brown"}	Scott Weidensaul	0009-0000-5069-5806
Audubon Camp Natural History Collection	00615	AUD_HOGISL	AUD_HOGISL:00615	PreservedSpecimen	3720.2	Animalia	Chordata	Aves	Strigiformes	Strigidae	Aegolius	acadicus		Aegolius acadicus	Aegolius acadicus	(Gmelin)	species		14	11	2012	2012-11-14	SGL 205, 2 m. NE-Schnecksville Lehigh Co. PA	US	United States of America	Pennsylvania	40.667874	-75.607131	301	EPSG:4326	used GeoLocate with default settings	GeoLocate	2022/2025	female	{"Age": "HY"}, {"Weight": 87}, {"Fat": 3}, {"Iris": "Yellow"}, {"Bill": "Black"}, {"SkullOssificationPercentage": 75}	Scott Weidensaul	0009-0000-5069-5806					Killed by mammalian predator
Audubon Camp Natural History Collection	00616	AUD_HOGISL	AUD_HOGISL:00616	PreservedSpecimen	3720.3	Animalia	Chordata	Aves	Strigiformes	Strigidae	Aegolius	acadicus		Aegolius acadicus	Aegolius acadicus	(Gmelin)	species		10	11	2012	2012-11-10	Albany Township, Beulis Co. PA	US	United States of America	Pennsylvania	40.61676	-75.866589	301	EPSG:4326	used GeoLocate with default settings	GeoLocate	2022/2025	female	{"Age": "ASY"}, {"Weight": 86.7}, {"Wing": 146}, {"Fat": "Light"}, {"Wingspan": 471}, {"Iris": "Yellow"}, {"Bill": "Black"}, {"SkullOssificationPercentage": 100}	Scott Weidensaul	0009-0000-5069-5806					killed by eastern screech owl
Audubon Camp Natural History Collection	00617	AUD_HOGISL	AUD_HOGISL:00617	PreservedSpecimen		Animalia	Chordata	Aves	Strigiformes	Tytonidae	Tyto	alba		Tyto alba	Tyto alba	(Scopoli)	species		25	1	2011	2011-01-25	Washington Twp., Schuylkill Co, PA	US	United States of America	Pennsylvania	40.705801	-76.215955	48211	EPSG:4326	used GeoLocate with default settings	GeoLocate	2022/2025	male	{"Fat": 0}, {"BillColor": "white" }, {"IrisColor": "Brown"}, {"Age": "AHY"}
Audubon Camp Natural History Collection	00618	AUD_HOGISL	AUD_HOGISL:00618	PreservedSpecimen	3660.1	Animalia	Chordata	Aves	Strigiformes	Strigidae	Asio	otus		Asio otus	Asio otus	(Linnaeus)	species				1969	1969	Marlton, New Jersey	US	United States of America	Pennsylvania	39.8833	-74.9167	301	EPSG:4326	used GeoLocate with default settings	GeoLocate	2022/2025			Mrs. James B. Woodford
Audubon Camp Natural History Collection	00619	AUD_HOGISL	AUD_HOGISL:00619	PreservedSpecimen	3720.1	Animalia	Chordata	Aves	Strigiformes	Strigidae	Aegolius	acadicus		Aegolius acadicus	Aegolius acadicus	(Gmelin)	species		9	11	2012	2012-11-09	Wayne Twp., Schuylkill Co., PA	US	United States of America	Pennsylvania	40.705801	-76.215955	48211	EPSG:4326	used GeoLocate with default settings	GeoLocate	2022/2025	female	{"Age": "ASY"}, {"Weight": 87.9}, {"Wing": 141}, {"Iris": "Yellow"}, {"Bill": "Black"}, {"SkullOssificationPercentage": 100}	Scott Weidensaul	0009-0000-5069-5806
Audubon Camp Natural History Collection	00620	AUD_HOGISL	AUD_HOGISL:00620	PreservedSpecimen		Animalia	Chordata	Mammalia	Carnivora	Phocidae	Phoca	vitulina		Phoca vitulina	Phoca vitulina	Linnaeus	species		20	6	1985	1985-06-20	Rachel Carson Tide Pool	US	United States of America	Maine	43.95	-69.5	301	EPSG:4326	used GeoLocate with default settings	GeoLocate	2022/2025		{"Bone": "Leg"}	Ethan Dawe
Audubon Camp Natural History Collection	00621	AUD_HOGISL	AUD_HOGISL:00621	PreservedSpecimen	3760.8	Animalia	Chordata	Aves	Strigiformes	Strigidae	Bubo	scandiacus		Bubo scandiacus	Bubo scandiacus	(Linnaeus)	species				2015	2015	Appledone Island ME	US	United States of America	Maine	42.98917	-70.615	2000	EPSG:4326	used GeoLocate with default settings	GeoLocate	2022/2025	female	{"Age": "SY"}, {"Skeleton": "Mummified"}
Audubon Camp Natural History Collection	00622	AUD_HOGISL	AUD_HOGISL:00622	PreservedSpecimen		Animalia	Chordata	Aves	Anseriformes	Anatidae	Somateria	mollissima		Somateria mollissima	Somateria mollissima	(Linnaeus)	species				2002	2002	Harbor Island	US	United States of America	Maine	43.908138	-69.38088	5421	EPSG:4326	used GeoLocate with default settings	GeoLocate	2022/2025
Audubon Camp Natural History Collection	00623	AUD_HOGISL	AUD_HOGISL:00623	PreservedSpecimen		Animalia	Chordata	Aves	Passeriformes	Vireonidae	Vireo	olivaceus		Vireo olivaceus	Vireo olivaceus	(Linnaeus)	species			7	1999	1999-07	Dover-foxcroft	US	United States of America	Maine	45.1833	-69.2167	301	EPSG:4326	used GeoLocate with default settings	GeoLocate	2022/2025
Audubon Camp Natural History Collection	00624	AUD_HOGISL	AUD_HOGISL:00624	PreservedSpecimen	2030.1	Animalia	Chordata	Aves	Pelecaniformes	Ardeidae	Nyctanassa	violacea		Black-Crowned Night Heron	Nyctanassa violacea	(Linnaeus)	species		10	7	1973	1973-07-10	Wreck Island	US	United States of America	Maine	43.91036	-69.400325	5421	EPSG:4326	used GeoLocate with default settings	GeoLocate	2022/2025			N. Davis | S. Kress
Audubon Camp Natural History Collection	00625	AUD_HOGISL	AUD_HOGISL:00625	PreservedSpecimen	2010.2	Animalia	Chordata	Aves	Pelecaniformes	Ardeidae	Nycticorax	nycticorax		Yellow-Crowned Night Heron	Nycticorax nycticorax	(Linnaeus)	species				1975	1975	St. Petersburg, Florida	US	United States of America	Florida	27.7667	-82.6667	16557	EPSG:4326	used GeoLocate with default settings	GeoLocate	2022/2025
Audubon Camp Natural History Collection	00626	AUD_HOGISL	AUD_HOGISL:00626	PreservedSpecimen	1900.1	Animalia	Chordata	Aves	Pelecaniformes	Ardeidae	Botaurus	lentiginosus		American Bittern	Botaurus lentiginosus	(Rackett)	species		14	3	1975	1975-03-14	St. Petersburg, Florida	US	United States of America	Florida	27.7667	-82.6667	16557	EPSG:4326	used GeoLocate with default settings	GeoLocate	2022/2025		{"WingInMilimeters": 875}
Audubon Camp Natural History Collection	00627	AUD_HOGISL	AUD_HOGISL:00627	PreservedSpecimen	1400.1	Animalia	Chordata	Aves	Anseriformes	Anatidae	Spatula	discors		Spatula discors	Spatula discors	(Linnaeus)	species				1977	1977		US	United States of America	Michigan										Susan Davy
Audubon Camp Natural History Collection	00628	AUD_HOGISL	AUD_HOGISL:00628	PreservedSpecimen		Animalia	Chordata	Aves	Passeriformes	Parulidae	Setophaga	cerulea		Cerulean Warbler	Setophaga cerulea	(Wilson)	species		15	8	2020	2020-08-15	White Mt. NF	US	United States of America	New Hampshire	44.151194	-71.416878	23529	EPSG:4326	used GeoLocate with default settings	GeoLocate	2022/2025
Audubon Camp Natural History Collection	00629	AUD_HOGISL	AUD_HOGISL:00629	PreservedSpecimen	3370.7	Animalia	Chordata	Aves	Accipitriformes	Accipitridae	Buteo	jamaicensis		Red tailed Hawk Buteo jamaicensis	Buteo jamaicensis	(Gmelin)	species		20	12	2012	2012-12-20	New Bloomfield, PA	US	United States of America	Pennsylvania	40.419806	-77.186372	652	EPSG:4326	used GeoLocate with default settings	GeoLocate	2022/2025		{"Age": "AHY"}	Scott Weidensaul	0009-0000-5069-5806					Roadkill
Audubon Camp Natural History Collection	00630	AUD_HOGISL	AUD_HOGISL:00630	PreservedSpecimen	3370.9	Animalia	Chordata	Aves	Accipitriformes	Accipitridae	Buteo	jamaicensis	borealis	Red Tailed Hawk Buteo jamaicensis borealis	Buteo jamaicensis borealis	(Gmelin)	species		16	9	2013	2013-09-16	Lebanon, Lebanon Co. PA	US	United States of America	Pennsylvania	40.340925	-76.41135	3189	EPSG:4326	used GeoLocate with default settings	GeoLocate	2022/2025		{"Age": "SY"}	Scott Weidensaul	0009-0000-5069-5806
Audubon Camp Natural History Collection	00631	AUD_HOGISL	AUD_HOGISL:00631	PreservedSpecimen	3570.6	Animalia	Chordata	Aves	Strigiformes	Strigidae	Bubo	virginianus		Great Horned Owl Bubo Virginiarus	Bubo virginianus	(Gmelin)	species		2	2	2013	2013-02-02	Jackson, Waldo Co. ME	US	United States of America	Maine	44.614793	-69.120875	301	EPSG:4326	used GeoLocate with default settings	GeoLocate	2022/2025		{"Age": "ASY"}	Scott Weidensaul	0009-0000-5069-5806
Audubon Camp Natural History Collection	00632	AUD_HOGISL	AUD_HOGISL:00632	PreservedSpecimen	3900.6	Animalia	Chordata	Aves	Coraciiformes	Alcedinidae	Megaceryle	alcyon		Belted Kingfisher	Megaceryle alcyon	(Linnaeus)	species		13	10	2013	2013-10-13	Bremen ME	US	United States of America	Maine	44.00147	-69.428659	301	EPSG:4326	used GeoLocate with default settings	GeoLocate	2022/2025	male	{"Age": "AHY"}	Scott Weidensaul	0009-0000-5069-5806
Audubon Camp Natural History Collection	00633	AUD_HOGISL	AUD_HOGISL:00633	PreservedSpecimen	3750.7	Animalia	Chordata	Aves	Strigiformes	Strigidae	Bubo	virginianus		Great Horned Owl	Bubo virginianus	(Gmelin)	species		2	2	2013	2013-02-02	Jackson ME	US	United States of America	Maine	44.614793	-69.120875	301	EPSG:4326	used GeoLocate with default settings	GeoLocate	2022/2025		{"Age": "ASY"}	Scott Weidensaul	0009-0000-5069-5806
Audubon Camp Natural History Collection	00634	AUD_HOGISL	AUD_HOGISL:00634	PreservedSpecimen	6570.7	Animalia	Chordata	Aves	Passeriformes	Parulidae	Setophaga	magnolia		Magnolia Warbler Setophaga magnolia	Setophaga magnolia	(Wilson)	species		16	5	2004	2004-05-16	Richmond ME	US	United States of America	Maine	44.087296	-69.798935	3737	EPSG:4326	used GeoLocate with default settings	GeoLocate	2022/2025	male	{"Age": "AHY"}	Scott Weidensaul	0009-0000-5069-5806
Audubon Camp Natural History Collection	00635	AUD_HOGISL	AUD_HOGISL:00635	PreservedSpecimen	3370.1	Animalia	Chordata	Aves	Accipitriformes	Accipitridae	Buteo	jamaicensis		Red-tailed Hawk	Buteo jamaicensis	(Gmelin)	species		16	9	2013	2013-09-16	Lebanon, Lebanon Co., PA	US	United States of America	Pennsylvania	40.340925	-76.41135	3189	EPSG:4326	used GeoLocate with default settings	GeoLocate	2022/2025
Audubon Camp Natural History Collection	00636	AUD_HOGISL	AUD_HOGISL:00636	PreservedSpecimen	3730.6	Animalia	Chordata	Aves	Strigiformes	Strigidae	Megascops	asio		Eastern Screech Owl	Megascops asio	(Linnaeus)	species		5	11	2013	2013-11-05	Ft. Indiantown Gap, Labanon Co., PA	US	United States of America	Pennsylvania	40.443422	-76.601077	90	EPSG:4326	used GeoLocate with default settings	GeoLocate	2022/2025			Scott Weidensaul	0009-0000-5069-5806
Audubon Camp Natural History Collection	00637	AUD_HOGISL	AUD_HOGISL:00637	PreservedSpecimen	3760.4	Animalia	Chordata	Aves	Strigiformes	Strigidae	Bubo	scandiacus		Bubo scandiacus	Bubo scandiacus	(Linnaeus)	species		28	1	2014	2014-01-28	Philadelphia International Airport, Philadelphia, PA	US	United States of America	Pennsylvania	39.878347	-75.240176	2530	EPSG:4326	used GeoLocate with default settings	GeoLocate	2022/2025	male	{"Age": "5y"}, {"Weight": 1601}, {"Fat": "Heavy"}	Scott Weidensaul	0009-0000-5069-5806					killed by a cargo jet
Audubon Camp Natural History Collection	00638	AUD_HOGISL	AUD_HOGISL:00638	PreservedSpecimen	3760.7	Animalia	Chordata	Aves	Strigiformes	Strigidae	Bubo	scandiacus		Bubo scandiacus	Bubo scandiacus	(Linnaeus)	species				2014	2014	Appledone Island ME	US	United States of America	Maine								male	{"Age": "5y"}
Audubon Camp Natural History Collection	00639	AUD_HOGISL	AUD_HOGISL:00639	PreservedSpecimen	0510.7	Animalia	Chordata	Aves	Charadriiformes	Laridae	Larus	argentatus	smithsonianus	Herring Gull	Larus argentatus smithsonianus	Ridgway	species		5	12	2013	2013-12-05	Ft. Indiantown Gap, Labanon Co., PA	US	United States of America	Pennsylvania	40.443422	-76.601077	90	EPSG:4326	used GeoLocate with default settings	GeoLocate	2022/2025	male	{"Age": "ASY"}	Scott Weidensaul	0009-0000-5069-5806
Audubon Camp Natural History Collection	00640	AUD_HOGISL	AUD_HOGISL:00640	PreservedSpecimen	320.2	Animalia	Chordata	Aves	Anseriformes	Anatidae	Anas	platyrhynchos		Mallard	Anas platyrhynchos	Linnaeus	species		3	4	2017	2017-04-03	Wayne Twp., Schuylkill Co. PA	US	United States of America	Pennsylvania	41.8667	-75.3667	301	EPSG:4326	used GeoLocate with default settings	GeoLocate	2022/2025	male		Scott Weidensaul	0009-0000-5069-5806
Audubon Camp Natural History Collection	00641	AUD_HOGISL	AUD_HOGISL:00641	PreservedSpecimen	3430.4	Animalia	Chordata	Aves	Accipitriformes	Accipitridae	Buteo	platypterus		Broad-winged Hawk	Buteo platypterus	(Vieillot)	species		12	5	2007	2007-05-12	New Shanon ME	US	United States of America	Maine
Audubon Camp Natural History Collection	00642	AUD_HOGISL	AUD_HOGISL:00642	PreservedSpecimen	3100.2	Animalia	Chordata	Aves	Galliformes	Phasianidae	Meleagris	gallopavo		Wild Turkey	Meleagris gallopavo	Linnaeus	species		6	11	2012	2012-11-06	Pineconame Twp. Schuykill Co. PA	US	United States of America	Pennsylvania								male		Scott Weidensaul	0009-0000-5069-5806
Audubon Camp Natural History Collection	00643	AUD_HOGISL	AUD_HOGISL:00643	PreservedSpecimen	3390.4	Animalia	Chordata	Aves	Accipitriformes	Accipitridae	Buteo	lineatus		Red Shouldered Hawk	Buteo lineatus	(Gmelin)	species		23	2	2014	2014-02-23	Lancaster Co., PA	US	United States of America	Pennsylvania	40.042438	-76.247704	43459	EPSG:4326	used GeoLocate with default settings	GeoLocate	2022/2025			Scott Weidensaul	0009-0000-5069-5806
Audubon Camp Natural History Collection	00644	AUD_HOGISL	AUD_HOGISL:00644	PreservedSpecimen	05108	Animalia	Chordata	Aves	Charadriiformes	Laridae	Larus	argentatus	smithsonianus	Herring Gull	Larus argentatus smithsonianus	Ridgway	subspecies		5	12	2013	2013-12-05	Ft. Indiantown Gap, Labanon Co., PA	US	United States of America	Pennsylvania	40.443422	-76.601077	90	EPSG:4326	used GeoLocate with default settings	GeoLocate	2022/2025	male		Scott Weidensaul	0009-0000-5069-5806
Audubon Camp Natural History Collection	00645	AUD_HOGISL	AUD_HOGISL:00645	PreservedSpecimen	6570.4	Animalia	Chordata	Aves	Passeriformes	Parulidae	Setophaga	magnolia		Magnolia Warlber	Setophaga magnolia	(Wilson)	species		16	5	2004	2004-05-16	Richmond ME	US	United States of America	Maine	44.087296	-69.798935	3737	EPSG:4326	used GeoLocate with default settings	GeoLocate	2022/2025	male	{"Age": "AHY"}	Scott Weidensaul	0009-0000-5069-5806
Audubon Camp Natural History Collection	00646	AUD_HOGISL	AUD_HOGISL:00646	PreservedSpecimen	3430.9	Animalia	Chordata	Aves	Accipitriformes	Accipitridae	Buteo	platypterus		Broad-winged Hawk	Buteo platypterus	(Vieillot)	species		31	8	1992	1992-08-31	Wild, Maine, DOR	US	United States of America	Maine									{"Age": "Immature"}	A. Kreworka
Audubon Camp Natural History Collection	00647	AUD_HOGISL	AUD_HOGISL:00647	PreservedSpecimen	3680.3	Animalia	Chordata	Aves	Strigiformes	Strigidae	Strix	varia		Barred Owl	Strix varia	Barton	species		25	9	2008	2008-09-25	Mechanicsburg, Cumberland Co., PA	US	United States of America	Pennsylvania	40.163628	-77.265543	39415	EPSG:4326	used GeoLocate with default settings	GeoLocate	2022/2025		{"Age": "AHY"}	Scott Weidensaul	0009-0000-5069-5806
Audubon Camp Natural History Collection	00648	AUD_HOGISL	AUD_HOGISL:00648	PreservedSpecimen	3600.5	Animalia	Chordata	Aves	Falconiformes	Falconidae	Falco	sparverius		American Kestrel	Falco sparverius	Linnaeus	species		5	10	2012	2012-10-05	Liverpool, Penny Co. PA	US	United States of America	Pennsylvania	40.574807	-76.989145	2045	EPSG:4326	used GeoLocate with default settings	GeoLocate	2022/2025	female		Scott Weidensaul	0009-0000-5069-5806
Audubon Camp Natural History Collection	00649	AUD_HOGISL	AUD_HOGISL:00649	PreservedSpecimen	3370.6	Animalia	Chordata	Aves	Accipitriformes	Accipitridae	Buteo	jamaicensis		Red-tailed Hawk	Buteo jamaicensis	(Gmelin)	species		20	12	2012	2012-12-20	New Bloomfield, PA	US	United States of America	Pennsylvania	40.419806	-77.186372	301	EPSG:4326	used GeoLocate with default settings	GeoLocate	2022/2025			Scott Weidensaul	0009-0000-5069-5806
Audubon Camp Natural History Collection	00650	AUD_HOGISL	AUD_HOGISL:00650	PreservedSpecimen		Animalia	Chordata	Aves	Piciformes	Picidae	Colaptes	auratus		Colapstes auratus	Colaptes auratus	(Linnaeus)	species				1973	1973	Oyster Bay, New York, USA	US	United States of America	New York	40.865654	-73.532068	1966	EPSG:4326	used GeoLocate with default settings	GeoLocate	2022/2025			M.R. Clifford						found dead outside chicken pen
Audubon Camp Natural History Collection	00651	AUD_HOGISL	AUD_HOGISL:00651	PreservedSpecimen	6080.7	Animalia	Chordata	Aves	Passeriformes	Cardinalidae	Piranga	olivacea		Scarlet Tanager	Piranga olivacea	(Gmelin)	species		14	9	2012	2012-09-14	Wayne Twp., Schuylkill Co. PA	US	United States of America	Pennsylvania	41.8667	-75.3667	301	EPSG:4326	used GeoLocate with default settings	GeoLocate	2022/2025	male	{"Age": "HY"}	Scott Weidensaul	0009-0000-5069-5806					Roadkill
Audubon Camp Natural History Collection	00652	AUD_HOGISL	AUD_HOGISL:00652	PreservedSpecimen	6580.14	Animalia	Chordata	Aves	Charadriiformes	Laridae	Leucophaeus	atricilla		Laughing Gull	Leucophaeus atricilla	(Linnaeus)	species		1	6	2008	2008-06-01	Eastern Egg Rock, ME	US	United States of America	Maine	43.860639	-69.381991	5421	EPSG:4326	used GeoLocate with default settings	GeoLocate	2022/2025		{"Age": "AHY"}	Scott Weidensaul	0009-0000-5069-5806
Audubon Camp Natural History Collection	00653	AUD_HOGISL	AUD_HOGISL:00653	PreservedSpecimen	5150.7	Animalia	Chordata	Aves	Passeriformes	Fringillidae	Pinicola	enucleator		Pine Grosbeak	Pinicola enucleator	(Linnaeus)	species		3	12	1985	1985-12-03	Farmington, Franklin Co. ME	US	United States of America	Maine	44.670616	-70.151173	3573	EPSG:4326	used GeoLocate with default settings	GeoLocate	2022/2025	female	{"Age": "AHY"}, {"Wing": 110}, {"Tail": "180mm"}, {"SkullOssificationPercentage": 75}	S.A. Malivich
Audubon Camp Natural History Collection	00654	AUD_HOGISL	AUD_HOGISL:00654	PreservedSpecimen	3160.4	Animalia	Chordata	Aves	Galliformes	Phasianidae	Meleagris	gallopavo		Wild Turkey	Meleagris gallopavo	Linnaeus	species		6	11	2012	2012-11-06	Pinegrove Twp; Schuylkill Co. PA	US	United States of America	Pennsylvania	40.705801	-76.215955	48211	EPSG:4326	used GeoLocate with default settings	GeoLocate	2022/2025	male	{"Age": "AHY"}	Scott Weidensaul	0009-0000-5069-5806
Audubon Camp Natural History Collection	00655	AUD_HOGISL	AUD_HOGISL:00655	PreservedSpecimen	3650.1	Animalia	Chordata	Aves	Strigiformes	Tytonidae	Tyto	alba		Barn Owl	Tyto alba	(Scopoli)	species		13	10	1998	1998-10-13	Dihton, KS	US	United States of America	Kansas
Audubon Camp Natural History Collection	00656	AUD_HOGISL	AUD_HOGISL:00656	PreservedSpecimen	05800.13	Animalia	Chordata	Aves	Charadriiformes	Laridae	Leucophaeus	atricilla		Laughing Gull	Leucophaeus atricilla	(Linnaeus)	species		9	6	2008	2008-06-09	Bremen, Lincoln Co. ME	US	United States of America	Maine	43.860639	-69.381991	5421	EPSG:4326	used GeoLocate with default settings	GeoLocate	2022/2025		{"Age": "AHY"}	Scott Weidensaul	0009-0000-5069-5806
Audubon Camp Natural History Collection	00657	AUD_HOGISL	AUD_HOGISL:00657	PreservedSpecimen	6360.3, 6360.4	Animalia	Chordata	Aves	Passeriformes	Parulidae	Mniotilta	varia		Mniotilta varia	Mniotilta varia	(Linnaeus)	species		15	8	2012	2012-08-15		US	United States of America	Maine								female								"Open wing", "Closed wing";Chipmunk kill
Audubon Camp Natural History Collection	00658	AUD_HOGISL	AUD_HOGISL:00658	PreservedSpecimen	3930.4	Animalia	Chordata	Aves	Piciformes	Picidae	Picoides	villosus		Picoides villosus	Picoides villosus	(Linnaeus)	species		8	12	2011	2011-12-08	Bremen, ME	US	United States of America	Maine	44.00147	-69.428659	301	EPSG:4326	used GeoLocate with default settings	GeoLocate	2022/2025	female	{"Age": "HY"}, {"Weight": 62}, {"WingInMilimeters": 118}, {"WingspanInMilimeters": 362}, {"Iris": "Brown"}, {"Bill": "Black"}, {"Leg": "Grey"},	Scott Weidensaul	0009-0000-5069-5806
Audubon Camp Natural History Collection	00659	AUD_HOGISL	AUD_HOGISL:00659	PreservedSpecimen	3870.5	Animalia	Chordata	Aves	Cuculiformes	Cuculidae	Coccyzus	americanus		Coccyzus americanus	Coccyzus americanus	(Linnaeus)	species		26	5	2015	2015-05-26	USA:PA:Berks Co.:Bethel: 859 Bloody Spring Rd.	US	United States of America	Pennsylvania	40.51379	-76.18682	100	EPSG:4326	used GeoLocate with default settings	GeoLocate	2022/2025	female	{"Fat": "little"}, {"SkullOssificationPercentage": 30}	Bradley M. Walker						Windowkill
Audubon Camp Natural History Collection	00660	AUD_HOGISL	AUD_HOGISL:00660	PreservedSpecimen	5290.5, 5290.6, 5290.7	Animalia	Chordata	Aves	Passeriformes	Fringillidae	Spinus	tristis		Spinus tristis	Spinus tristis	(Linnaeus)	species		9	9	2011	2011-09-09	Bremen, ME	US	United States of America	Maine	44.00147	-69.428659	301	EPSG:4326	used GeoLocate with default settings	GeoLocate	2022/2025	female	{"Age": "HY"}, {"SkullOssificationPercentage": 50}
Audubon Camp Natural History Collection	00661	AUD_HOGISL	AUD_HOGISL:00661	PreservedSpecimen	5980.5, 5980.6, 5980.7	Animalia	Chordata	Aves	Passeriformes	Cardinalidae	Passerina	cyanea		Passerina cyanea	Passerina cyanea	(Linnaeus)	species		20	7	2009	2009-07-20	Penny Co. PA	US	United States of America	Pennsylvania	40.398409	-77.262296	44789	EPSG:4326	used GeoLocate with default settings	GeoLocate	2022/2025	male	{"Age": "AHY"}, {"Weight": 12}, {"Wing": 69},	Scott Weidensaul	0009-0000-5069-5806
Audubon Camp Natural History Collection	00662	AUD_HOGISL	AUD_HOGISL:00662	PreservedSpecimen	5110.4	Animalia	Chordata	Aves	Passeriformes	Icteridae	Quiscalus	quiscula		Quiscalus quiscula	Quiscalus quiscula	(Linnaeus)	species		30	3	2017	2017-03-30	OH: Wayne Township	US	United States of America	Ohio	41.301442	-83.473539	789	EPSG:4326	used GeoLocate with default settings	GeoLocate	2022/2025	male	{"Age": "AHY"}, {"WingInMillimeters": "144"}, {"Fat": "None"}, {"Molt": "None"}	Debbie Blicher
Audubon Camp Natural History Collection	00663	AUD_HOGISL	AUD_HOGISL:00663	PreservedSpecimen	6740.7, 6740.8	Animalia	Chordata	Aves	Passeriformes	Parulidae	Seiurus	aurocapilla		Ovenbird	Seiurus aurocapilla	(Linnaeus)	species		4	10	2011	2011-10-04	Albany Twp. Berks Co PA - Hawle Mountains	US	United States of America	Pennsylvania	40.61676	-75.866589	301	EPSG:4326	used GeoLocate with default settings	GeoLocate	2022/2025		{"Weight": 18.3}, {"WingInMilimeters": 74}	Scott Weidensaul	0009-0000-5069-5806
Audubon Camp Natural History Collection	00664	AUD_HOGISL	AUD_HOGISL:00664	PreservedSpecimen	7610.6, 7610.7	Animalia	Chordata	Aves	Passeriformes	Turdidae	Turdus	migratorius		Turdus migratorius	Turdus migratorius	Linnaeus	species		16	10	2012	2012-10-16	New Ringgold, Schuylkill Co. PA	US	United States of America	Pennsylvania	40.685924	-75.999097	1323	EPSG:4326	used GeoLocate with default settings	GeoLocate	2022/2025	female	{"Age": "AHY"},	Scott Weidensaul	0009-0000-5069-5806					"Open wing", "Closed wing";Windowkill
Audubon Camp Natural History Collection	00665	AUD_HOGISL	AUD_HOGISL:00665	PreservedSpecimen	5670.6	Animalia	Chordata	Aves	Passeriformes	Passerellidae	Junco	hyemalis		Junco h.hymalis	Junco hyemalis	(Linnaeus)	species		15	2	2012	2012-02-15	Wayne-Twp PA Schuylkill Co.	US	United States of America	Pennsylvania	40.043998	-75.38769	301	EPSG:4326	used GeoLocate with default settings	GeoLocate	2022/2025	male	{"Age": "SY"}, {"Weight": 21.3}, {"Fat": 5}, {"Iris": "Dark Brown"}, {"Bill": "pink"}, {"Leg": "grey"}, {"SkullOssificationPercentage": 25}	Scott Weidensaul	0009-0000-5069-5806
Audubon Camp Natural History Collection	00666	AUD_HOGISL	AUD_HOGISL:00666	PreservedSpecimen		Animalia	Chordata	Aves	Passeriformes	Passerellidae	Passerella	iliaca		Passerella iliaca	Passerella iliaca	(Merrem)	species		2	4	2018	2018-04-02	ME: Bremen, 47 Keene Neck Road	US	United States of America	Maine	43.997026	-69.411159	301	EPSG:4326	used GeoLocate with default settings	GeoLocate	2022/2025	male	{"Age": "AHY"}, {"WingLengthInMilimeters": 86}, {"StomachContentsachContents": "Seed"},	Kacy Metcalf
Audubon Camp Natural History Collection	00667	AUD_HOGISL	AUD_HOGISL:00667	PreservedSpecimen		Animalia	Chordata	Aves	Piciformes	Picidae	Colaptes	auratus		Colaptes auratus	Colaptes auratus	(Linnaeus)	species		30	9	2017	2017-09-30	PA: Bucks Co, Tully Tolon	US	United States of America	Pennsylvania									{"Age": "HY"}, {"WingLengthInMilimeters": 152}, {"StomachContentsachContents": "Berries"}, {"Molt": "None"}	Trina Anderson						Roadkill
Audubon Camp Natural History Collection	00668	AUD_HOGISL	AUD_HOGISL:00668	PreservedSpecimen	5930.2	Animalia	Chordata	Aves	Passeriformes	Cardinalidae	Cardinalis	cardinalis		Cardinalis cardinalis	Cardinalis cardinalis	(Linnaeus)	species		11	1	2011	2011-01-11	Hummelstown, Dauphin Co. PA	US	United States of America	Pennsylvania	40.265368	-76.708303	2001	EPSG:4326	used GeoLocate with default settings	GeoLocate	2022/2025	female	{"Age": "AHY"}, {"Weight": 49.9}, {"Wingspan": 282}, {"Iris": "Brown"}, {"Bill": "Orange"}, {"Leg": "Snowy-brown"}, {"BodyLength": 110}, {"WingChord": 90}, {"Culmen": 14}	Scott Weidensaul	0009-0000-5069-5806					Open wing;Windowkill
Audubon Camp Natural History Collection	00669	AUD_HOGISL	AUD_HOGISL:00669	PreservedSpecimen	4980.4, 4980.5, 4980.6	Animalia	Chordata	Aves	Passeriformes	Icteridae	Agelaius	phoeniceus		Agelaius phoeniceus	Agelaius phoeniceus	(Linnaeus)	species		3	11	2018	2018-11-03	Bremen Lincoln Co ME	US	United States of America	Maine	44.00147	-69.428659	301	EPSG:4326	used GeoLocate with default settings	GeoLocate	2022/2025	male	{"Age": "HY"},{"Fat": "Heavy"}, {"Iris": "Brown"}, {"Bill": "Grey"}, {"Leg": "Black"}	Scott Weidensaul	0009-0000-5069-5806
Audubon Camp Natural History Collection	00670	AUD_HOGISL	AUD_HOGISL:00670	PreservedSpecimen	6740.10	Animalia	Chordata	Aves	Passeriformes	Parulidae	Seiurus	aurocapilla		Seiurus aurocapilla	Seiurus aurocapilla	(Linnaeus)	species		19	6	2015	2015-06-19	PA: Berks Co, Lone lane Road	US	United States of America	Pennsylvania								male	{"Age": "AHY"}, {"WingInMilimeters": 79}, {"Fat": "None"}, {"Molt": "None"}, {"StomachContentsachContents": "Insects"},	Kathy Walten
Audubon Camp Natural History Collection	00671	AUD_HOGISL	AUD_HOGISL:00671	PreservedSpecimen	3900.4, 3900.5	Animalia	Chordata	Aves	Coraciiformes	Alcedinidae	Megaceryle	alcyon		Belted Kingfisher	Megaceryle alcyon	(Linnaeus)	species		13	10	2013	2013-10-13	Damariscotta, Lincoln Co ME	US	United States of America	Maine	44.032857	-69.518658	301	EPSG:4326	used GeoLocate with default settings	GeoLocate	2022/2025	male	{"Age": "AHY"}, {"SkullOssificationPercentage": 100}, {"Fat": "Heavy"},	Scott Weidensaul	0009-0000-5069-5806
Audubon Camp Natural History Collection	00672	AUD_HOGISL	AUD_HOGISL:00672	PreservedSpecimen	4020.8	Animalia	Chordata	Aves	Piciformes	Picidae	Colaptes	auratus		Colaptes auratus	Colaptes auratus	(Linnaeus)	species		20	4	2016	2016-04-20	Temple, Berks Co, PA	US	United States of America	Pennsylvania	40.408704	-75.921596	301	EPSG:4326	used GeoLocate with default settings	GeoLocate	2022/2025		{"Age": "AHY"}	Student prep
Audubon Camp Natural History Collection	00673	AUD_HOGISL	AUD_HOGISL:00673	PreservedSpecimen		Animalia	Chordata	Aves	Passeriformes	Turdidae	Catharus	ustulatus		Swainsons thrush	Catharus ustulatus	(Nuttall)	species		1	10	2014	2014-10-01	North Olmsted, OH	US	United States of America	Ohio	41.3667	-81.9	301	EPSG:4326	used GeoLocate with default settings	GeoLocate	2022/2025		{"Age": "HY"}, {"Weight": 18.1},	Scott Weidensaul	0009-0000-5069-5806
Audubon Camp Natural History Collection	00674	AUD_HOGISL	AUD_HOGISL:00674	PreservedSpecimen	3160.5, 3060.6	Animalia	Chordata	Aves	Columbiformes	Columbidae	Zenaida	macroura		Mourning Dove	Zenaida macroura	(Linnaeus)	species		7	2	2014	2014-02-07	Kemptons Berks Co PA	US	United States of America	Pennsylvania	40.626204	-75.852421	301	EPSG:4326	used GeoLocate with default settings	GeoLocate	2022/2025		{"Age": "AHY"}	Scott Weidensaul	0009-0000-5069-5806
Audubon Camp Natural History Collection	00675	AUD_HOGISL	AUD_HOGISL:00675	PreservedSpecimen	5290.8, 5290.9	Animalia	Chordata	Aves	Passeriformes	Fringillidae	Spinus	tristis		Spinas tristis	Spinus tristis	(Linnaeus)	species		9	9	2011	2011-09-09	Bremen, ME	US	United States of America	Maine	44.00147	-69.428659	301	EPSG:4326	used GeoLocate with default settings	GeoLocate	2022/2025	female	{"Age": "HY"}, {"SkullOssificationPercentage": 15},	Scott Weidensaul	0009-0000-5069-5806
Audubon Camp Natural History Collection	00676	AUD_HOGISL	AUD_HOGISL:00676	PreservedSpecimen	7040.9, 7040.9, 7040.11	Animalia	Chordata	Aves	Passeriformes	Mimidae	Dumetella	carolinensis		Dumetella carolinensis	Dumetella carolinensis	(Linnaeus)	species		20	9	2012	2012-09-20	Wellsboro, PA (Tioga Co.)	US	United States of America	Pennsylvania	41.748684	-77.30053	3261	EPSG:4326	used GeoLocate with default settings	GeoLocate	2022/2025	male	{"SkullOssificationPercentage": 0},	Lynn Morgan | Johanne Ryan
Audubon Camp Natural History Collection	00677	AUD_HOGISL	AUD_HOGISL:00677	PreservedSpecimen	5670.7, 5670.8, 5670.9	Animalia	Chordata	Aves	Passeriformes	Passerellidae	Junco	hyemalis		Junco hyemalis	Junco hyemalis	(Linnaeus)	species		27	1	2011	2011-01-27	Harrisburg PA	US	United States of America	Pennsylvania	40.2737	-76.88441	6063	EPSG:4326	used GeoLocate with default settings	GeoLocate	2022/2025	male	{"Age": "ASY"}, {"Weight": 21.9}, {"Fat": "4 (0-5) scale"}	Scott Weidensaul	0009-0000-5069-5806
Audubon Camp Natural History Collection	00678	AUD_HOGISL	AUD_HOGISL:00678	PreservedSpecimen	4280.5, 4280.6, 4260.7, 4260.8	Animalia	Chordata	Aves	Apodiformes	Trochilidae	Archilochus	colubris		Archilochus colubris	Archilochus colubris	(Linnaeus)	species		3	9	2012	2012-09-03	Bremen, Lincoln Co. ME	US	United States of America	Maine	44.00147	-69.428659	301	EPSG:4326	used GeoLocate with default settings	GeoLocate	2022/2025	male	{"Age": "HY"}	Scott Weidensaul	0009-0000-5069-5806					"Open wing", "Closed wing", "Open tail", "Foot";Windowkill
Audubon Camp Natural History Collection	00679	AUD_HOGISL	AUD_HOGISL:00679	PreservedSpecimen	3160.2, 3160.4	Animalia	Chordata	Aves	Columbiformes	Columbidae	Zenaida	macroura		Mourning Dove	Zenaida macroura	(Linnaeus)	species		2	2	2011	2011-02-02	Hummelstown, Dauphin Co. PA	US	United States of America	Pennsylvania	40.265368	-76.708303	2001	EPSG:4326	used GeoLocate with default settings	GeoLocate	2022/2025	female	{"Age": "AHY"}, {"Weight": 102}, {"Fat": 0}, {"Wingspan": 404}, {"Iris": "Brown"}, {"Bill": "Black"}, {"Leg": "Pink"}, {"SkullOssificationPercentage": 25}	Scott Weidensaul	0009-0000-5069-5806					"Open wing", "Spread Tail";Windowkill
Audubon Camp Natural History Collection	00680	AUD_HOGISL	AUD_HOGISL:00680	PreservedSpecimen	6810.4, 6810,5	Animalia	Chordata	Aves	Passeriformes	Parulidae	Geothlypis	trichas		Geothlypis trichas	Geothlypis trichas	(Linnaeus)	species		7	5	2014	2014-05-07	Leidy Township, Clinton Co. PA	US	United States of America	Pennsylvania	41.405343	-77.922496	301	EPSG:4326	used GeoLocate with default settings	GeoLocate	2022/2025	male	{"Age": "AHY"}	Scott Weidensaul	0009-0000-5069-5806					"Open left wing", "Open tail";Roadkill
Audubon Camp Natural History Collection	00681	AUD_HOGISL	AUD_HOGISL:00681	PreservedSpecimen	5150.5, 5150.6	Animalia	Chordata	Aves	Passeriformes	Fringillidae	Pinicola	enucleator		Pine Grosbeak	Pinicola enucleator	(Linnaeus)	species		3	12	1985	1985-12-03	Farmington, ME	US	United States of America	Maine	44.670616	-70.151173	3573	EPSG:4326	used GeoLocate with default settings	GeoLocate	2022/2025	female	{"Age": "AHY"}, {"Wing": 110}, {"Tail": 180} {"SkullOssificationPercentage": 75}	S.A. Malivich
Audubon Camp Natural History Collection	00682	AUD_HOGISL	AUD_HOGISL:00682	PreservedSpecimen	3930.2, 3930.3	Animalia	Chordata	Aves	Piciformes	Picidae	Leuconotopicus	villosus		Hairy Woodpecker	Leuconotopicus villosus	(Linnaeus)	species		8	12	2011	2011-12-08	Bremen, ME	US	United States of America	Maine	44.00147	-69.428659	301	EPSG:4326	used GeoLocate with default settings	GeoLocate	2022/2025	female	{"Age": "HY"}, {"Weight": 62.0}, {"Wing": 118}, {"Wingspan": 362}, {"Iris": "Brown"}, {"Bill": "Black"}, {"Leg": "Grey"}, {"SkullOssificationPercentage": 75}	Scott Weidensaul	0009-0000-5069-5806
Audubon Camp Natural History Collection	00683	AUD_HOGISL	AUD_HOGISL:00683	PreservedSpecimen	6570.5	Animalia	Chordata	Aves	Passeriformes	Parulidae	Setophaga	magnolia		Magnolia Warbler	Setophaga magnolia	(Wilson)	species			5	2013	2013-05	Appledore Island, ME	US	United States of America	Maine	42.98926	-70.614494	2000	EPSG:4326	used GeoLocate with default settings	GeoLocate	2022/2025	female	{"Age": "AHY"}	Scott Weidensaul	0009-0000-5069-5806
Audubon Camp Natural History Collection	00684	AUD_HOGISL	AUD_HOGISL:00684	PreservedSpecimen	5670.7,5670.8,5670.9	Animalia	Chordata	Aves	Passeriformes	Passerellidae	Junco	hyemalis		Dark-eyed Junco	Junco hyemalis	(Linnaeus)	species		10	2	2012	2012-02-10	W. Brunswick Twp. Schuykill Co. PA	US	United States of America	Pennsylvania								female	{"Age": "AHY"}	Scott Weidensaul	0009-0000-5069-5806
Audubon Camp Natural History Collection	00685	AUD_HOGISL	AUD_HOGISL:00685	PreservedSpecimen	5980.5, 5980.6, 5980.7	Animalia	Chordata	Aves	Passeriformes	Cardinalidae	Passerina	cyanea		Passerina cyanea	Passerina cyanea	(Linnaeus)	species		13	5	2012	2012-05-13	Penny Co. PA	US	United States of America	Pennsylvania	40.398409	-77.262296	44789	EPSG:4326	used GeoLocate with default settings	GeoLocate	2022/2025	male	{"Age": "SY"}, {"SkullOssificationPercentage": 100},	Scott Weidensaul	0009-0000-5069-5806
Audubon Camp Natural History Collection	00686	AUD_HOGISL	AUD_HOGISL:00686	PreservedSpecimen	4230.2, 4230.3, 4230.5	Animalia	Chordata	Aves	Apodiformes	Apodidae	Chaetura	pelagica		Chaetura pelagica	Chaetura pelagica	(Linnaeus)	species		13	6	2013	2013-06-13	Ft Indiantown gap, lebanon Co PA	US	United States of America	Pennsylvania	40.439811	-76.598299	7359	EPSG:4326	used GeoLocate with default settings	GeoLocate	2022/2025		{"Age": "AHY"}	Scott Weidensaul	0009-0000-5069-5806
Audubon Camp Natural History Collection	00687	AUD_HOGISL	AUD_HOGISL:00687	PreservedSpecimen	5140.3	Animalia	Chordata	Aves	Passeriformes	Fringillidae	Coccothraustes	vespertinus		Coccothraustes vespertinus	Coccothraustes vespertinus	(Cooper)	species				1985	1985	USA: ME: Hankcock Co. Trenton	US	United States of America	Maine	44.438967	-68.370018	301	EPSG:4326	used GeoLocate with default settings	GeoLocate	2022/2025	male	{"StomachContentsachContents": "Full of birdseed"}, {"Testes": "Present, too rotten to measure"}	Lottie Bushman
Audubon Camp Natural History Collection	00688	AUD_HOGISL	AUD_HOGISL:00688	PreservedSpecimen	4090.5, 4090.6, 4090.8	Animalia	Chordata	Aves	Piciformes	Picidae	Melanerpes	carolinus		Melanerpes carolinus	Melanerpes carolinus	(Linnaeus)	species		5	8	2015	2015-08-05	Bremen, Lincoln Co. ME	US	United States of America	Maine	44.00147	-69.428659	301	EPSG:4326	used GeoLocate with default settings	GeoLocate	2022/2025		{"Age": "HY"}	Scott Weidensaul	0009-0000-5069-5806
Audubon Camp Natural History Collection	00689	AUD_HOGISL	AUD_HOGISL:00689	PreservedSpecimen		Animalia	Chordata	Aves	Passeriformes	Turdidae	Catharus	ustulatus		Cathanus ustulatus	Catharus ustulatus	(Nuttall)	species		15	9	2016	2016-09-15	ME: South Portland	US	United States of America	Maine	43.641472	-70.240881	7175	EPSG:4326	used GeoLocate with default settings	GeoLocate	2022/2025	female	{"Age": "ASY"}, {"WingInMilimeters": 96}, {"Fat": "Light"}, {"StomachContentsachContents": "Insects+seed"},	Selu Adams
Audubon Camp Natural History Collection	00690	AUD_HOGISL	AUD_HOGISL:00690	PreservedSpecimen	3000.4	Animalia	Chordata	Aves	Galliformes	Phasianidae	Bonasa	umbellus		Bonasa umbellus	Bonasa umbellus	(Linnaeus)	species		14	4	2016	2016-04-14	306 Keene neck Rd., Bremen, Lincoln county, ME	US	United States of America	Maine	44.00147	-69.428659	301	EPSG:4326	used GeoLocate with default settings	GeoLocate	2022/2025			Mava A Vernick
Audubon Camp Natural History Collection	00691	AUD_HOGISL	AUD_HOGISL:00691	PreservedSpecimen	5330.2	Animalia	Chordata	Aves	Passeriformes	Fringillidae	Spinus	pinus		Spinus pinus	Spinus pinus	(Wilson)	species		4	11	2012	2012-11-04	Hannisburg, Dauphin Co. PA	US	United States of America	Pennsylvania	40.41544	-76.779474	36142	EPSG:4326	used GeoLocate with default settings	GeoLocate	2022/2025		{"Age": "U"}	Scott Weidensaul	0009-0000-5069-5806					Windowkill
Audubon Camp Natural History Collection	00692	AUD_HOGISL	AUD_HOGISL:00692	PreservedSpecimen	5670.4, 5670.5	Animalia	Chordata	Aves	Passeriformes	Passerellidae	Junco	hyemalis		Junco h.hyemalis	Junco hyemalis	(Linnaeus)	species		15	2	2012	2012-02-15	Wayne Twp. Schuylkill Co PA	US	United States of America	Pennsylvania	40.043998	-75.38769	301	EPSG:4326	used GeoLocate with default settings	GeoLocate	2022/2025	male	{"Age": "SY"}, {"Weight": 21.3}, {"Fat": 5}, {"Iris": "Dark Brown"}, {"Bill": "Pink"}, {"Leg": "Grey"}, {"SkullOssificationPercentage": 25}	Scott Weidensaul	0009-0000-5069-5806					"Open wing", "Closed wing";windowkill
Audubon Camp Natural History Collection	00693	AUD_HOGISL	AUD_HOGISL:00693	PreservedSpecimen	6080.6	Animalia	Chordata	Aves	Passeriformes	Cardinalidae	Piranga	olivacea		Scarlet Tanager	Piranga olivacea	(Gmelin)	species		14	9	2012	2012-09-14	Wayne Twp. Schuylkill Co PA	US	United States of America	Pennsylvania	40.043998	-75.38769	301	EPSG:4326	used GeoLocate with default settings	GeoLocate	2022/2025	male	{"Age": "HY"}	Scott Weidensaul	0009-0000-5069-5806					"Open wing";Roadkill
Audubon Camp Natural History Collection	00694	AUD_HOGISL	AUD_HOGISL:00694	PreservedSpecimen	6080.11	Animalia	Chordata	Aves	Passeriformes	Cardinalidae	Piranga	olivacea		Piranga olivacea	Piranga olivacea	(Gmelin)	species		14	5	2017	2017-05-14	PA: Schuylkill Co. Wayne Township	US	United States of America	Pennsylvania	40.043998	-75.38769	301	EPSG:4326	used GeoLocate with default settings	GeoLocate	2022/2025	male	{"Age": "AHY"}, {"WingInMilimeters": 98}, {"Fat": "None"}, {"Testes": "Present, enlarged"}, {"SkullOssificationPercentage": 100}, {"StomachContentsachContents": "Invertebrate parts"}, {"Molt": "None"}, {"CloacalProtruberance": "Present"}	Courtney L. Brennan
Audubon Camp Natural History Collection	00695	AUD_HOGISL	AUD_HOGISL:00695	PreservedSpecimen	7180.1	Animalia	Chordata	Aves	Passeriformes	Troglodytidae	Thryothorus	ludovicianus		Thryothorus ludovicianus	Thryothorus ludovicianus	(Latham)	species		6	1	2018	2018-01-06	PA: Dauphin Co.	US	United States of America	Pennsylvania	40.41544	-76.779474	36142	EPSG:4326	used GeoLocate with default settings	GeoLocate	2022/2025		{"Age": "AHY"}, {"Wing": 61}, {"Fat": "None"}, {"Molt": "None"}, {"StomachContents": "invertebrates"}
Audubon Camp Natural History Collection	00696	AUD_HOGISL	AUD_HOGISL:00696	PreservedSpecimen	6740.5, 6740.6	Animalia	Chordata	Aves	Passeriformes	Parulidae	Seiurus	aurocapilla		Ovenbird	Seiurus aurocapilla	(Linnaeus)	species		29	8	2010	2010-08-29	Hummelstown, PA	US	United States of America	Pennsylvania	40.265368	-76.708303	2001	EPSG:4326	used GeoLocate with default settings	GeoLocate	2022/2025		{"Age": "U"}	Scott Weidensaul	0009-0000-5069-5806
Audubon Camp Natural History Collection	00697	AUD_HOGISL	AUD_HOGISL:00697	PreservedSpecimen	6570.9, 6570.10, 6570.11	Animalia	Chordata	Aves	Passeriformes	Parulidae	Setophaga	magnolia		Setophaga magnolia	Setophaga magnolia	(Wilson)	species		16	5	2004	2004-05-16	Richmond ME	US	United States of America	Maine	44.087296	-69.798935	3737	EPSG:4326	used GeoLocate with default settings	GeoLocate	2022/2025	male	{"Weight": 21.3}	Scott Weidensaul	0009-0000-5069-5806
Audubon Camp Natural History Collection	00698	AUD_HOGISL	AUD_HOGISL:00698	PreservedSpecimen	3720.1	Animalia	Chordata	Aves	Strigiformes	Strigidae	Aegolius	acadicus		Aegolius acadicus	Aegolius acadicus	(Gmelin)	species		20	10	2009	2009-10-20	Wayne Twp. Schuylkill Co PA	US	United States of America	Pennsylvania	40.043998	-75.38769	301	EPSG:4326	used GeoLocate with default settings	GeoLocate	2022/2025			Maxwell F. Rollfinke
Audubon Camp Natural History Collection	00699	AUD_HOGISL	AUD_HOGISL:00699	PreservedSpecimen	3570.2, 3570.3	Animalia	Chordata	Aves	Falconiformes	Falconidae	Falco	columbarius		Falco columbarius	Falco columbarius	Linnaeus	species		24	4	1996	1996-04-24	Grand Isle	US	United States of America									male		Phillip B. Stollsteiner | Ethan J. Rising
Audubon Camp Natural History Collection	00700	AUD_HOGISL	AUD_HOGISL:00700	PreservedSpecimen	3560.1, 3560.2, 3560.3	Animalia	Chordata	Aves	Falconiformes	Falconidae	Falco	peregrinus		Falco peregrinus	Falco peregrinus	Tunstall	species		18	6	1997	1997-06-18	Captive bird from Peregrine Ford, Boise ID. Transferred to Jim Paulen, Aerie East, Farmington ME.	US	United States of America									female	{"Age": "AHY"}	C. Zaino						"Closed right wing", "Closed left wing", "Closed tail";Died at 14 y. old
Audubon Camp Natural History Collection	00701	AUD_HOGISL	AUD_HOGISL:00701	PreservedSpecimen	3730.4	Animalia	Chordata	Aves	Strigiformes	Strigidae	Megascops	asio		Eastern Screech Owl Megascops asio	Megascops asio	(Linnaeus)	species				2012	2012	Berks Co PA	US	United States of America	Pennsylvania	40.416296	-75.925999	46511	EPSG:4326	used GeoLocate with default settings	GeoLocate	2022/2025	male	{"Age": "HY"}	Scott Weidensaul	0009-0000-5069-5806
Audubon Camp Natural History Collection	00702	AUD_HOGISL	AUD_HOGISL:00702	PreservedSpecimen	3720.13	Animalia	Chordata	Aves	Strigiformes	Strigidae	Aegolius	acadicus		Aegolius acadicus	Aegolius acadicus	(Gmelin)	species		26	3	2007	2007-03-26	Near Farmington, Franklin Co. ME	US	United States of America	Maine	44.670616	-70.151173	3573	EPSG:4326	used GeoLocate with default settings	GeoLocate	2022/2025			Madelyne D. Ray
Audubon Camp Natural History Collection	00703	AUD_HOGISL	AUD_HOGISL:00703	PreservedSpecimen	3720.14	Animalia	Chordata	Aves	Strigiformes	Strigidae	Aegolius	acadicus		Aegolius acadicus	Aegolius acadicus	(Gmelin)	species		26	3	2007	2007-03-26	Farmington, Franklin Co. ME	US	United States of America	Maine	44.670616	-70.151173	3573	EPSG:4326	used GeoLocate with default settings	GeoLocate	2022/2025			Madison W. Webster
Audubon Camp Natural History Collection	00704	AUD_HOGISL	AUD_HOGISL:00704	PreservedSpecimen	3720.11, 3720.12	Animalia	Chordata	Aves	Strigiformes	Strigidae	Aegolius	acadicus		Aegolius acadicus	Aegolius acadicus	(Gmelin)	species		30	12	2007	2007-12-30	828 Gross Neck Rd, Waldoboro, Lincoln, ME	US	United States of America	Maine	44.045636	-69.395603	602	EPSG:4326	used GeoLocate with default settings	GeoLocate	2022/2025			Ian M. Russ | Justin G Hybels
Audubon Camp Natural History Collection	00705	AUD_HOGISL	AUD_HOGISL:00705	PreservedSpecimen	3600.4	Animalia	Chordata	Aves	Falconiformes	Falconidae	Falco	sparverius		Falco sparverius	Falco sparverius	Linnaeus	species		5	10	2012	2012-10-05	Liverpool, Penny Co. PA	US	United States of America	Pennsylvania	40.574807	-76.989145	2045	EPSG:4326	used GeoLocate with default settings	GeoLocate	2022/2025	female	{"Age": "U"},	Scott Weidensaul	0009-0000-5069-5806					"Open wing tail";Roadkill
Audubon Camp Natural History Collection	00706	AUD_HOGISL	AUD_HOGISL:00706	PreservedSpecimen	3720.9	Animalia	Chordata	Aves	Strigiformes	Strigidae	Aegolius	acadicus		Aegolius acadicus	Aegolius acadicus	(Gmelin)	species		20	10	2009	2009-10-20	Wayne Twp. Schuylkill Co PA	US	United States of America	Pennsylvania	40.043998	-75.38769	301	EPSG:4326	used GeoLocate with default settings	GeoLocate	2022/2025			George H. Wales
Audubon Camp Natural History Collection	00707	AUD_HOGISL	AUD_HOGISL:00707	PreservedSpecimen		Animalia	Chordata	Aves	Falconiformes	Falconidae	Falco	sparverius		American Kestrel	Falco sparverius	Linnaeus	species		10	5	2010	2010-05-10	Breeder at Berry's Farm	US	United States of America									male								"Collected by D. Bogardes;Drowned in cattle watertank
Audubon Camp Natural History Collection	00708	AUD_HOGISL	AUD_HOGISL:00708	PreservedSpecimen	470.6	Animalia	Chordata	Aves	Charadriiformes	Laridae	Larus	marinus		Great black backed gull	Larus marinus	Linnaeus	species			9	2018	2018-09	Musconsus Bay Lincoln Co ME	US	United States of America	Maine	43.9121601	-69.4170758	5000	EPSG:4326	used GeoLocate with default settings	GeoLocate	2022/2025		{"Age": "HY"}	Scott Weidensaul	0009-0000-5069-5806
Audubon Camp Natural History Collection	00709	AUD_HOGISL	AUD_HOGISL:00709	PreservedSpecimen	0270.10	Animalia	Chordata	Aves	Charadriiformes	Alcidae	Cepphus	grylle		Cepphus grylle	Cepphus grylle	(Linnaeus)	species		23	8	2010	2010-08-23	USA: ME: Knox Co: Owls Head: Crockett Beach	US	United States of America	Maine	44.091747	-69.043927	602	EPSG:4326	used GeoLocate with default settings	GeoLocate	2022/2025		{"Fat": "None"},	Bradley M. Walker
Audubon Camp Natural History Collection	00710	AUD_HOGISL	AUD_HOGISL:00710	PreservedSpecimen	0510.4	Animalia	Chordata	Aves	Charadriiformes	Laridae	Larus	argentatus		Larus argentatus	Larus argentatus	Pontoppidan	species		7	7	2016	2016-07-07	Musconsus Bay Lincoln Co ME USA	US	United States of America	Maine	43.9121601	-69.4170758	5000	EPSG:4326	used GeoLocate with default settings	GeoLocate	2022/2025		{"Age": "HY"}, {"SkullOssificationPercentage": 25}, {"Fat": "None"}, {"Iris": "Brown"}, {"Leg": "Grey"}, {"Bill": "Grey"}
Audubon Camp Natural History Collection	00711	AUD_HOGISL	AUD_HOGISL:00711	PreservedSpecimen	0700.10	Animalia	Chordata	Aves	Charadriiformes	Laridae	Sterna	hirundo		Common Tern	Sterna hirundo	Linnaeus	species		16	7	2012	2012-07-16	Outer Green Island, Me	US	United States of America	Maine									{"Age": "AHY"},	Scott Weidensaul	0009-0000-5069-5806
Audubon Camp Natural History Collection	00712	AUD_HOGISL	AUD_HOGISL:00712	PreservedSpecimen	0270.9	Animalia	Chordata	Aves	Charadriiformes	Alcidae	Cepphus	grylle		Cepphus grylle	Cepphus grylle	(Linnaeus)	species		23	8	2010	2010-08-23	USA: ME: Knox Co: Owls Head: Crockett Beach	US	United States of America	Maine	44.091747	-69.043927	602	EPSG:4326	used GeoLocate with default settings	GeoLocate	2022/2025			Laura J. Trudel
Audubon Camp Natural History Collection	00713	AUD_HOGISL	AUD_HOGISL:00713	PreservedSpecimen	470.7	Animalia	Chordata	Aves	Charadriiformes	Laridae	Larus	marinus		Great black backed gull	Larus marinus	Linnaeus	species			9	2018	2018-09	Musconsus Bay Lincoln Co ME	US	United States of America	Maine	43.9121601	-69.4170758	5000	EPSG:4326	used GeoLocate with default settings	GeoLocate	2022/2025		{"Age": "HY"}	Scott Weidensaul	0009-0000-5069-5806
Audubon Camp Natural History Collection	00714	AUD_HOGISL	AUD_HOGISL:00714	PreservedSpecimen	0510.6	Animalia	Chordata	Aves	Charadriiformes	Laridae	Larus	argentatus		Larus argentatus	Larus argentatus	Pontoppidan	species		5	12	2013	2013-12-05	Ft. Indiantown Gap Lebanon Co. PA	US	United States of America	Pennsylvania	40.439811	-76.598299	7359	EPSG:4326	used GeoLocate with default settings	GeoLocate	2022/2025	male	{"Age': "ASY"},	Scott Weidensaul	0009-0000-5069-5806
Audubon Camp Natural History Collection	00715	AUD_HOGISL	AUD_HOGISL:00715	PreservedSpecimen	3320.6	Animalia	Chordata	Aves	Accipitriformes	Accipitridae	Accipiter	striatus		Accipiter striatus	Accipiter striatus	(Vieillot)	species		29	11	2016	2016-11-29	PA: Bethel, 40.5136 N, -76.18775 W	US	United States of America	Pennsylvania	40.136	-76.18775		EPSG:4326	exact coordinate given		2016	female	{"Age": "AHY"}, {"Fat": "none"}, {"StomachContents": "bird bones, feathers, full"}	Bill Anderson						wing;Windowkill
Audubon Camp Natural History Collection	00716	AUD_HOGISL	AUD_HOGISL:00716	PreservedSpecimen	3390.6, 3390.7	Animalia	Chordata	Aves	Accipitriformes	Accipitridae	Buteo	lineatus		Red-shouldered hawk	Buteo lineatus	(Gmelin)	species				2012	2012	Bremen, ME	US	United States of America	Maine	44.00147	-69.428659	301	EPSG:4326	used GeoLocate with default settings	GeoLocate	2022/2025		{"Age": "ASY"}
Audubon Camp Natural History Collection	00717	AUD_HOGISL	AUD_HOGISL:00717	PreservedSpecimen	3390.1, 3390.2	Animalia	Chordata	Aves	Accipitriformes	Accipitridae	Buteo	lineatus		Red shouldered Hawk Buteo lineatus	Buteo lineatus	(Gmelin)	species		23	2	2014	2014-02-23	Lancaster, Lancaster Co PA	US	United States of America	Pennsylvania	40.037876	-76.305514	5439	EPSG:4326	used GeoLocate with default settings	GeoLocate	2022/2025		{"Age": "ASY"}	Scott Weidensaul	0009-0000-5069-5806					open wing, closed wing;Roadkill
Audubon Camp Natural History Collection	00718	AUD_HOGISL	AUD_HOGISL:00718	PreservedSpecimen	3370.4, 3370.5, 3370.8	Animalia	Chordata	Aves	Accipitriformes	Accipitridae	Buteo	jamaicensis		Red-tailed Hawk Buteo jaimaicensis borealis	Buteo jamaicensis	(Gmelin)	species		16	9	2013	2013-09-16	Lebanon, Lebanon Co PA	US	United States of America	Pennsylvania	40.340925	-76.41135	3189	EPSG:4326	used GeoLocate with default settings	GeoLocate	2022/2025		{"Age": "SY"}	Scott Weidensaul	0009-0000-5069-5806					"w/ 3370.4, .8, .9";Roadkill
Audubon Camp Natural History Collection	00719	AUD_HOGISL	AUD_HOGISL:00719	PreservedSpecimen	3570.4, 3570.5	Animalia	Chordata	Aves	Strigiformes	Strigidae	Bubo	virginianus		Great horned owl Bubo virginianus	Bubo virginianus	(Gmelin)	species		2	2	2013	2013-02-02	Jackson, Waldo Co ME	US	United States of America	Maine	44.614793	-69.120875	301	EPSG:4326	used GeoLocate with default settings	GeoLocate	2022/2025		{"Age": "ASY"}	Scott Weidensaul	0009-0000-5069-5806
Audubon Camp Natural History Collection	00720	AUD_HOGISL	AUD_HOGISL:00720	PreservedSpecimen	3760.1, 3760.2, 3760.5	Animalia	Chordata	Aves	Strigiformes	Strigidae	Bubo	scandiacus		Snowy Owl Bubo scanidiacus	Bubo scandiacus	(Linnaeus)	species		28	1	2014	2014-01-28	Phila. Int. Airport Philadelphia PA	US	United States of America	Pennsylvania	39.878347	-75.240176	2530	EPSG:4326	used GeoLocate with default settings	GeoLocate	2022/2025	male	{"Age": "SY"}, {"Weight": 1601}, {"Fat": "Heavy"}, {"Iris": "Yellow"}, {"Banded, GPSTagged": "9 Jan 2014"}	Scott Weidensaul	0009-0000-5069-5806					struck, killed by cargo jet
Audubon Camp Natural History Collection	00721	AUD_HOGISL	AUD_HOGISL:00721	PreservedSpecimen	3370.5, 3370.6	Animalia	Chordata	Aves	Accipitriformes	Accipitridae	Buteo	jamaicensis		Red-tailed Hawk Buteo jaimaicensis borealis	Buteo jamaicensis	(Gmelin)	species		20	12	2012	2012-12-20	New Bloomfield Penny Co PA	US	United States of America	Pennsylvania	40.4167	-77.1833	301	EPSG:4326	used GeoLocate with default settings	GeoLocate	2022/2025		{"Age": "HY"}	Scott Weidensaul	0009-0000-5069-5806					Roadkill
Audubon Camp Natural History Collection	00722	AUD_HOGISL	AUD_HOGISL:00722	PreservedSpecimen	3430.3	Animalia	Chordata	Aves	Accipitriformes	Accipitridae	Buteo	platypterus		Broad-winged Hawk Buteo platyplenus	Buteo platypterus	(Vieillot)	species		12	5	2007	2007-05-12	New Shannon, ME	US	United States of America	Maine									{"Age": "HY"}
Audubon Camp Natural History Collection	00723	AUD_HOGISL	AUD_HOGISL:00723	PreservedSpecimen	3680.2	Animalia	Chordata	Aves	Strigiformes	Strigidae	Strix	varia		Barred Owl Strix varia	Strix varia	Barton	species		25	9	2008	2008-09-25	Mechanicsburg Cumberland Co PA	US	United States of America	Pennsylvania	40.214256	-77.008588	2818	EPSG:4326	used GeoLocate with default settings	GeoLocate	2022/2025		{"Age": "AHY"}	Scott Weidensaul	0009-0000-5069-5806
Audubon Camp Natural History Collection	00724	AUD_HOGISL	AUD_HOGISL:00724	PreservedSpecimen		Animalia	Chordata	Aves	Anseriformes	Anatidae	Mareca	strepera		Gadwall	Mareca strepera	(Linnaeus)	species		10	2	1977	1977-02-10	Neptune, N.J.	US	United States of America	New Jersey	40.2	-74.0167	301	EPSG:4326	used GeoLocate with default settings	GeoLocate	2022/2025
Audubon Camp Natural History Collection	00725	AUD_HOGISL	AUD_HOGISL:00725	PreservedSpecimen	0580.11, 0580.12	Animalia	Chordata	Aves	Charadriiformes	Laridae	Leucophaeus	atricilla		Laughing Gull	Leucophaeus atricilla	(Linnaeus)	species		9	6	2008	2008-06-09	Eastern Egg Rock, ME	US	United States of America	Maine	44.184526	-68.509188	542	EPSG:4326	used GeoLocate with default settings	GeoLocate	2022/2025		{"Age": "AHY"}	Scott Weidensaul	0009-0000-5069-5806
Audubon Camp Natural History Collection	00726	AUD_HOGISL	AUD_HOGISL:00726	PreservedSpecimen		Animalia	Chordata	Aves	Charadriiformes	Laridae	Leucophaeus	atricilla		Laughing Gull	Leucophaeus atricilla	(Linnaeus)	species		21	6	2013	2013-06-21	Eastern Egg Rock Lincoln Co ME	US	United States of America	Maine	44.184526	-68.509188	542	EPSG:4326	used GeoLocate with default settings	GeoLocate	2022/2025	male	{"Age": "AHY"}, {"Fat": "Moderate"}, {"Iris": "Red"}, {"Bill": "Red"}, {"SkullOssificationPercentage": 100}	Jamie Wisniewski
Audubon Camp Natural History Collection	00727	AUD_HOGISL	AUD_HOGISL:00727	PreservedSpecimen	3100.1, 3100.3	Animalia	Chordata	Aves	Galliformes	Phasianidae	Meleagris	gallopavo		Wild turkey Melagnis gallopaus	Meleagris gallopavo	Linnaeus	species		6	11	2012	2012-11-06	Pine Grove Twp Schuykill Co PA	US	United States of America	Pennsylvania	40.548423	-76.384678	1800	EPSG:4326	used GeoLocate with default settings	GeoLocate	2022/2025	male	{"Age": "ASY"}	Scott Weidensaul	0009-0000-5069-5806
Audubon Camp Natural History Collection	00728	AUD_HOGISL	AUD_HOGISL:00728	PreservedSpecimen	3000.4	Animalia	Chordata	Aves	Galliformes	Phasianidae	Bonasa	umbellus		Bonasa umbellus	Bonasa umbellus	(Linnaeus)	species		14	4	2016	2016-04-14	306 Keene Neck Rd, Bremen, Lincoln County, ME	US	United States of America	Maine	44.00147	-69.428659	301	EPSG:4326	used GeoLocate with default settings	GeoLocate	2022/2025			Greta. N. Karwath
Audubon Camp Natural History Collection	00729	AUD_HOGISL	AUD_HOGISL:00729	PreservedSpecimen	3600.6	Animalia	Chordata	Aves	Falconiformes	Falconidae	Falco	sparverius		American Kestral	Falco sparverius	Linnaeus	species		5	10	2012	2012-10-05	Liverpool, Penny Co., PA	US	United States of America	Pennsylvania	40.574807	-76.989145	2045	EPSG:4326	used GeoLocate with default settings	GeoLocate	2022/2025	female		Scott Weidensaul	0009-0000-5069-5806
Audubon Camp Natural History Collection	00730	AUD_HOGISL	AUD_HOGISL:00730	PreservedSpecimen	3730.5	Animalia	Chordata	Aves	Strigiformes	Strigidae	Megascops	asio		Eastern Screech Owl	Megascops asio	(Linnaeus)	species				2012	2012	Berks Co., PA	US	United States of America	Pennsylvania	40.416296	-75.925999	46511	EPSG:4326	used GeoLocate with default settings	GeoLocate	2022/2025	male	{"Age": "HY"}	Scott Weidensaul	0009-0000-5069-5806
Audubon Camp Natural History Collection	00731	AUD_HOGISL	AUD_HOGISL:00731	PreservedSpecimen	0700.11	Animalia	Chordata	Aves	Charadriiformes	Laridae	Sterna	hirundo		Common Tern	Sterna hirundo	Linnaeus	species		16	7	2012	2012-07-16	Outer Green Isl. ME	US	United States of America	Maine									{"Age": "AHY"}	Scott Weidensaul	0009-0000-5069-5806
Audubon Camp Natural History Collection	00732	AUD_HOGISL	AUD_HOGISL:00732	PreservedSpecimen	6080.8	Animalia	Chordata	Aves	Passeriformes	Cardinalidae	Piranga	olivacea		Scarlet Tanager	Piranga olivacea	(Gmelin)	species		14	9	2012	2012-09-14	Wayne Township, PA, Schuykill Co.	US	United States of America	Pennsylvania	40.043998	-75.38769	301	EPSG:4326	used GeoLocate with default settings	GeoLocate	2022/2025	male	{"Age": "HY"}	Scott Weidensaul	0009-0000-5069-5806					Roadkill
Audubon Camp Natural History Collection	00733	AUD_HOGISL	AUD_HOGISL:00733	PreservedSpecimen	3320.5, 3320.6	Animalia	Chordata	Aves	Accipitriformes	Accipitridae	Accipiter	striatus		Sharp-skinned Hawk Accipitea striatus	Accipiter striatus	(Vieillot)	species		30	1	2013	2013-01-30	Mechanicsburg Cumberland Co. PA	US	United States of America	Pennsylvania	40.214256	-77.008588	2818	EPSG:4326	used GeoLocate with default settings	GeoLocate	2022/2025	female	{"Age": "SY"}, {"Weight": 138.3}, {"Wingspan": 240}, {"Iris": "Yellow"}, {"Bill": "Blue/Black"}, {"Leg": "Yellow"}	Scott Weidensaul	0009-0000-5069-5806
Audubon Camp Natural History Collection	00734	AUD_HOGISL	AUD_HOGISL:00734	PreservedSpecimen	3430.5	Animalia	Chordata	Aves	Accipitriformes	Accipitridae	Buteo	platypterus		Broad-winged Hawk Buteo Platyplenus	Buteo platypterus	(Vieillot)	species		12	5	2007	2007-05-12	New Shanm, ME	US	United States of America	Maine									{"Age": "HY"}
Audubon Camp Natural History Collection	00735	AUD_HOGISL	AUD_HOGISL:00735	PreservedSpecimen	3390.5	Animalia	Chordata	Aves	Accipitriformes	Accipitridae	Buteo	lineatus		Red-shouldered Hawk Buteo lineatus lineatos	Buteo lineatus	(Gmelin)	species		23	2	2014	2014-02-23	Lancaster, Lancaster Co. PA	US	United States of America	Pennsylvania	40.037876	-76.305514	5439	EPSG:4326	used GeoLocate with default settings	GeoLocate	2022/2025		{"Age": "ASY"}	Scott Weidensaul	0009-0000-5069-5806
Audubon Camp Natural History Collection	00736	AUD_HOGISL	AUD_HOGISL:00736	PreservedSpecimen	6520.1, 6520.2	Animalia	Chordata	Aves	Passeriformes	Parulidae	Setophaga	petechia		Yellow Warbler, Setophaga petedia	Setophaga petechia	(Linnaeus)	species		26	7	2012	2012-07-26	Wayne Twp. PA	US	United States of America	Pennsylvania	40.043998	-75.38769	301	EPSG:4326	used GeoLocate with default settings	GeoLocate	2022/2025		{"Age": "HY"}	Scott Weidensaul	0009-0000-5069-5806					Roadkill
Audubon Camp Natural History Collection	00737	AUD_HOGISL	AUD_HOGISL:00737	PreservedSpecimen	5980.8, 5980.9	Animalia	Chordata	Aves	Passeriformes	Cardinalidae	Passerina	cyanea		Indigo Bunting Passenina Cyanea	Passerina cyanea	(Linnaeus)	species		13	5	2012	2012-05-13	Penny Co. PA	US	United States of America	Pennsylvania	40.398409	-77.262296	44789	EPSG:4326	used GeoLocate with default settings	GeoLocate	2022/2025	male	{"Age": "SY"}, {"SkullOssificationPercentage": 100}	Scott Weidensaul	0009-0000-5069-5806
Audubon Camp Natural History Collection	00738	AUD_HOGISL	AUD_HOGISL:00738	PreservedSpecimen	3250.2	Animalia	Chordata	Aves	Cathartiformes	Cathartidae	Cathartes	aura		Turkey Vulture Cohantes aura	Cathartes aura	(Linnaeus)	species		5	7	2011	2011-07-05	Kempton Berks Co PA	US	United States of America	Pennsylvania	40.626204	-75.852421	301	EPSG:4326	used GeoLocate with default settings	GeoLocate	2022/2025		{"Age": "AHY"}	Scott Weidensaul	0009-0000-5069-5806
Audubon Camp Natural History Collection	00739	AUD_HOGISL	AUD_HOGISL:00739	PreservedSpecimen	3390.9	Animalia	Chordata	Aves	Accipitriformes	Accipitridae	Buteo	lineatus		Red-shouldered Hawk	Buteo lineatus	(Gmelin)	species				2012	2012	Bremen ME	US	United States of America	Maine	44.00147	-69.428659	301	EPSG:4326	used GeoLocate with default settings	GeoLocate	2022/2025		{"Age": "ASY"}
Audubon Camp Natural History Collection	00740	AUD_HOGISL	AUD_HOGISL:00740	PreservedSpecimen	3930.5, 3930.6	Animalia	Chordata	Aves	Piciformes	Picidae	Leuconotopicus	villosus		Hairy Woodpecker Picordes Vilosus	Leuconotopicus villosus	(Linnaeus)	species		8	12	2011	2011-12-08	Bremen ME	US	United States of America	Maine	44.00147	-69.428659	301	EPSG:4326	used GeoLocate with default settings	GeoLocate	2022/2025	female	{"Age": "HY"}, {"Weight": 62.0}, {"Wing": 118}, {"Wingspan": 362}, {"Iris": "Brown"}, {"Bill": "Blck"}, {"Leg": "Grey"}, {"SkullOssificationPercentage": 75}	Scott Weidensaul	0009-0000-5069-5806
Audubon Camp Natural History Collection	00741	AUD_HOGISL	AUD_HOGISL:00741	PreservedSpecimen	4090.7	Animalia	Chordata	Aves	Piciformes	Picidae	Melanerpes	carolinus		Red-bellied woodpecker Melanenpes carolinus	Melanerpes carolinus	(Linnaeus)	species		5	8	2015	2015-08-05	Bremen Lincoln Co ME	US	United States of America	Maine	44.00147	-69.428659	301	EPSG:4326	used GeoLocate with default settings	GeoLocate	2022/2025		{"Age": "HY"}	Scott Weidensaul	0009-0000-5069-5806
Audubon Camp Natural History Collection	00742	AUD_HOGISL	AUD_HOGISL:00742	PreservedSpecimen	4230.4	Animalia	Chordata	Aves	Apodiformes	Apodidae	Chaetura	pelagica		Chimney Swift Chaetura pelagica	Chaetura pelagica	(Linnaeus)	species		13	6	2013	2013-06-13	Ft. Indiantown Gap Lebanon Co PA	US	United States of America	Pennsylvania	40.439811	-76.598299	7359	EPSG:4326	used GeoLocate with default settings	GeoLocate	2022/2025		{"Age": "AHY"}	Scott Weidensaul	0009-0000-5069-5806
Audubon Camp Natural History Collection	00743	AUD_HOGISL	AUD_HOGISL:00743	PreservedSpecimen		Animalia	Chordata	Aves	Accipitriformes	Accipitridae	Accipiter	striatus		Sharp-shinned Hawk	Accipiter striatus	(Vieillot)	species		21	1	2010	2010-01-21	Wildwood Park	US	United States of America											Sandy Lockerman
Audubon Camp Natural History Collection	00744	AUD_HOGISL	AUD_HOGISL:00744	PreservedSpecimen	6570.4	Animalia	Chordata	Aves	Passeriformes	Parulidae	Setophaga	magnolia		Magnolia Warbler	Setophaga magnolia	(Wilson)	species			5	2013	2013-05	Appledone Island, ME	US	United States of America	Maine								female	{"Age": "AHY"}	Scott Weidensaul	0009-0000-5069-5806
Audubon Camp Natural History Collection	00745	AUD_HOGISL	AUD_HOGISL:00745	PreservedSpecimen	5580.3, 5580.4	Animalia	Chordata	Aves	Passeriformes	Passerellidae	Zonotrichia	albicollis		White-throated sparrow Zonotrichia albricollis	Zonotrichia albicollis	(Gmelin)	species		31	10	2011	2011-10-31	Wayne Twp. Schuykill Co. PA	US	United States of America	Pennsylvania	40.043998	-75.38769	301	EPSG:4326	used GeoLocate with default settings	GeoLocate	2022/2025		{"Age": "AHY"}, {"Morph": "Tan-striped"}	Scott Weidensaul	0009-0000-5069-5806					"open wing", "closed wing";Roadkill
Audubon Camp Natural History Collection	00746	AUD_HOGISL	AUD_HOGISL:00746	PreservedSpecimen	5580.6, 5580.7	Animalia	Chordata	Aves	Passeriformes	Passerellidae	Zonotrichia	albicollis		White throated sparrow	Zonotrichia albicollis	(Gmelin)	species		22	2	2013	2013-02-22	New Ringgold PA	US	United States of America	Pennsylvania	40.685924	-75.999097	1323	EPSG:4326	used GeoLocate with default settings	GeoLocate	2022/2025		{"Age": "AHY"}, {"Weight": 24.7}, {"Wing": 70}, {"Bill": "Grey"}, {"Leg": "Brown"}, {"Morph": "Tan stripe"}	Scott Weidensaul	0009-0000-5069-5806					"open wing", "closed wing";Windowkill
Audubon Camp Natural History Collection	00747	AUD_HOGISL	AUD_HOGISL:00747	PreservedSpecimen	5010.1	Animalia	Chordata	Aves	Passeriformes	Icteridae	Sturnella	magna		Sturnella magna	Sturnella magna	(Linnaeus)	species		15	3	2017	2017-03-15	PA: Penny Co.	US	United States of America	Pennsylvania	40.398409	-77.262296	44789	EPSG:4326	used GeoLocate with default settings	GeoLocate	2022/2025	female	{"Age": "AHY"}, {"Wing": "122mm"}, {"Fat": "none"}, {"Molt": "none"}	Lindsey McNamara						Roadkill
Audubon Camp Natural History Collection	00748	AUD_HOGISL	AUD_HOGISL:00748	PreservedSpecimen	3160.3	Animalia	Chordata	Aves	Columbiformes	Columbidae	Zenaida	macroura		Mourning dove	Zenaida macroura	(Linnaeus)	species		2	2	2011	2011-02-02	Hummelstown Dauphin Co PA	US	United States of America	Pennsylvania	40.265368	-76.708303	2001	EPSG:4326	used GeoLocate with default settings	GeoLocate	2022/2025	female	{"Age": "AHY"}, {"Weight": 102}, {"Wing": 139}, {"Fat": 0}, {"Wingspan": 404}, {"Iris": "Brown"}, {"Bill": "Black"}, {"Leg": "Pink"}, {"SkullOssificationPercentage": 100}	Scott Weidensaul	0009-0000-5069-5806
Audubon Camp Natural History Collection	00749	AUD_HOGISL	AUD_HOGISL:00749	PreservedSpecimen	7570.4, 7570.5, 7570.6	Animalia	Chordata	Aves	Passeriformes	Turdidae	Catharus	minimus		Gray-checked thrush	Catharus minimus	(Lafresnaye)	species		15	9	2012	2012-09-15	Columbus, Franklin Co. OH	US	United States of America	Ohio	39.961176	-82.998794	23462	EPSG:4326	used GeoLocate with default settings	GeoLocate	2022/2025	male	{"Age": "HY"}, {"Weight": 28}, {"Wing": 105}, {"Fat": "Light"}, {"Iris": "Brown"}, {"Bill": "Brown/buff"}, {"Leg": "Grey"}	Scott Weidensaul	0009-0000-5069-5806
Audubon Camp Natural History Collection	00750	AUD_HOGISL	AUD_HOGISL:00750	PreservedSpecimen	5930.9, 5930.10	Animalia	Chordata	Aves	Passeriformes	Cardinalidae	Cardinalis	cardinalis		Cardinalis cardinalis	Cardinalis cardinalis	(Linnaeus)	species		1	8	2014	2014-08-01	USA: ME: Lincoln: Bremen: H7 Keene Neck	US	United States of America	Maine	43.997026	-69.411159	301	EPSG:4326	used GeoLocate with default settings	GeoLocate	2022/2025		{"Age": "IMM"}, {"SkullOssificationPercentage": 0}, {"StomachContentsachContents": "sunflower seeds"}	Kyra R. Harvey | Lyla A. Furey
Audubon Camp Natural History Collection	00751	AUD_HOGISL	AUD_HOGISL:00751	PreservedSpecimen	5930.3	Animalia	Chordata	Aves	Passeriformes	Cardinalidae	Cardinalis	cardinalis		N. Cardinal Cardinalis C. cardinalis	Cardinalis cardinalis	(Linnaeus)	species		11	1	2011	2011-01-11	Hummelstown Dauphin Co PA	US	United States of America	Pennsylvania	40.265368	-76.708303	2001	EPSG:4326	used GeoLocate with default settings	GeoLocate	2022/2025	female	{"Age": "AHY"}, {"Weight": 44.9}, {"Wingspan": 282}, {"Iris": "Brown"}, {"Bill": "Orange"}, {"Leg": "Grey-Brown"}, {"BodyLength": 110}, {"WingChord": 90}, {"Culmen": 14}	Scott Weidensaul	0009-0000-5069-5806					Windowkill
Audubon Camp Natural History Collection	00752	AUD_HOGISL	AUD_HOGISL:00752	PreservedSpecimen	7590.2, 7590.3, 7590.4	Animalia	Chordata	Aves	Passeriformes	Turdidae	Catharus	guttatus		Hermit thrush	Catharus guttatus	(Pallas)	species		3	1	2013	2013-01-03	Bloomsburg PA	US	United States of America	Pennsylvania	41.003698	-76.454946	3308	EPSG:4326	used GeoLocate with default settings	GeoLocate	2022/2025	female	{"Age": "AHY"}, {"Weight": 32.7}, {"Wing": 95.}, {"Wingspan": 299}, {"Iris": "Brown"}, {"Bill": "Pink/Black"}, {"Leg": "Pink"}	Scott Weidensaul	0009-0000-5069-5806					"open right wing", "open left wing", "open tail";Windowkill
Audubon Camp Natural History Collection	00753	AUD_HOGISL	AUD_HOGISL:00753	PreservedSpecimen	4740.4	Animalia	Chordata	Aves	Passeriformes	Alaudidae	Eremophila	alpestris		Eremophila alpestris	Eremophila alpestris	(Linnaeus)	species		9	2	2017	2017-02-09	Lebanon Co. PA	US	United States of America	Pennsylvania	40.367232	-76.457712	28903	EPSG:4326	used GeoLocate with default settings	GeoLocate	2022/2025		{"Age": "AHY"}, {"Fat": "none"}, {"StomachContents": "Seed, grit"}, {"Molt": "none"}	Patrick Carney
Audubon Camp Natural History Collection	00754	AUD_HOGISL	AUD_HOGISL:00754	PreservedSpecimen	5541.1, 5541.2	Animalia	Chordata	Aves	Passeriformes	Passerellidae	Zonotrichia	leucophrys		White-crowned sparrow Zonotrichia leucophys	Zonotrichia leucophrys	(Forster)	species		20	1	2012	2012-01-20	Wayne Township, PA	US	United States of America	Pennsylvania	40.043998	-75.38769	301	EPSG:4326	used GeoLocate with default settings	GeoLocate	2022/2025		{"Age": "AHY"}, {"Weight": 32.1}, {"Wingspan": 243}, {"Iris": "Brown"}, {"Bill": "Pink-Brown"}, {"Leg": "Brown"}, {"TotalLength": 169}, {"BodyLength": 100}, {"WingChord": 82}, {"Culmen": 10}	Scott Weidensaul	0009-0000-5069-5806					"Open wing", "Closed wing";Roadkill
Audubon Camp Natural History Collection	00755	AUD_HOGISL	AUD_HOGISL:00755	PreservedSpecimen	2210.2, 2210.3	Animalia	Chordata	Aves	Gruiformes	Rallidae	Fulica	americana		American Coot	Fulica americana	Gmelin	species		10	4	2014	2014-04-10	Dunkirk, Chautagua Co NY	US	United States of America	New York	42.479502	-79.333932	3462	EPSG:4326	used GeoLocate with default settings	GeoLocate	2022/2025		{"Age": "AHY"}, {"Fat": 0}, {"SkullOssificationPercentage": 100}	Scott Weidensaul	0009-0000-5069-5806
Audubon Camp Natural History Collection	00756	AUD_HOGISL	AUD_HOGISL:00756	PreservedSpecimen	6540.1, 6540.2, 6540.3	Animalia	Chordata	Aves	Passeriformes	Parulidae	Setophaga	caerulescens		Blue-throated Blue Warbler	Setophaga caerulescens	(Gmelin)	species		25	9	2011	2011-09-25	Greenwich Twp. Berks Co. PA	US	United States of America	Pennsylvania	40.685622	-78.81864	301	EPSG:4326	used GeoLocate with default settings	GeoLocate	2022/2025	male	{"Age": "AHY"}, {"Weight": "13"}, {"Wing": 65}, {"Fat": "V. heavy}, {"Wingspan": 179}, {"Bill": "Black"}, {"Leg": "Brown"}, {"SkullOssificationPercentage": 100}	Scott Weidensaul	0009-0000-5069-5806					"Open wing", "closed wing", "spread tail";caught in fence
Audubon Camp Natural History Collection	00757	AUD_HOGISL	AUD_HOGISL:00757	PreservedSpecimen	1300.3, 1300.2	Animalia	Chordata	Aves	Anseriformes	Anatidae	Mergus	serrator		Red-breasted Mergansen	Mergus serrator	Linnaeus	species		6	3	2014	2014-03-06	Dunkirk NY	US	United States of America	New York	42.479502	-79.333932	3462	EPSG:4326	used GeoLocate with default settings	GeoLocate	2022/2025	male	{"Age": "AD"}, {"Fat": 0}	Scott Weidensaul	0009-0000-5069-5806
Audubon Camp Natural History Collection	00758	AUD_HOGISL	AUD_HOGISL:00758	PreservedSpecimen		Animalia	Chordata	Aves	Pelecaniformes	Ardeidae	Nyctanassa	violacea		Yellow Crowned Night Heron	Nyctanassa violacea	(Linnaeus)	species				2015	2015	Flamingo Key Bahamas	BS	Bahamas		22.882961	-75.865405	5421	EPSG:4326	used GeoLocate with default settings; We assumed Flamingo Key Bahamas is Flamingo CAY Bahamas	GeoLocate	2022/2025									found in winter, skulls;killed by red tailed hawk
Audubon Camp Natural History Collection	00759	AUD_HOGISL	AUD_HOGISL:00759	PreservedSpecimen	3250.1	Animalia	Chordata	Aves	Cathartiformes	Cathartidae	Cathartes	aura		Cathartes aura	Cathartes aura	(Linnaeus)	species		5	7	2011	2011-07-05	Kempton Berks Co. PA	US	United States of America	Pennsylvania	40.626204	-75.852421	301	EPSG:4326	used GeoLocate with default settings	GeoLocate	2022/2025		{"Age": "AHY"},	Scott Weidensaul	0009-0000-5069-5806					"Open left wing";"Died while being fitted with thausmitten"
Audubon Camp Natural History Collection	00760	AUD_HOGISL	AUD_HOGISL:00760	PreservedSpecimen	3430.1, 3430.2	Animalia	Chordata	Aves	Accipitriformes	Accipitridae	Buteo	platypterus		Buteo platypterus	Buteo platypterus	(Vieillot)	species		23	7	2012	2012-07-23	USA: ME: Franklin Co: Oguossoc	US	United States of America	Maine										Blythe H. Wilde
Audubon Camp Natural History Collection	00761	AUD_HOGISL	AUD_HOGISL:00761	PreservedSpecimen	3370.10, 3370.11	Animalia	Chordata	Aves	Accipitriformes	Accipitridae	Buteo	jamaicensis		Buteo jamaicensis	Buteo jamaicensis	(Gmelin)	species		25	7	2018	2018-07-25	Maryland	US	United States of America	Maryland									{"Age": "AHY"}, {"Weight": 969}, {"RightWingInMilimeters": 381}, {"LeftWingInMilimeters": 389}	David Brinhen
Audubon Camp Natural History Collection	00762	AUD_HOGISL	AUD_HOGISL:00762	PreservedSpecimen		Animalia	Arthropoda	Malacostraca	Decapoda	Carcinidae	Carcinus	maenas		Carcinus maenas	Carcinus maenas	(Linnaeus)	species		23	7	2022	2022-07-23	USA: Maine: Lincoln Co. Bremen; "Hog Island"; "Midden Cove"	US	United States of America	Maine	43.9737	-69.4205		EPSG:4326	used Garmin GPS Unit		2022			Stephen C. Mason Jr. | M.T. Mick | Vaughn Shirey | et al	0000-0002-3423-5006 | 0000-0002-3589-9699				"Pitfall trap", "National Audubon Society", "July 23-August 6, 2022"
Audubon Camp Natural History Collection	00763	AUD_HOGISL	AUD_HOGISL:00763	PreservedSpecimen		Animalia	Arthropoda	Malacostraca	Amphipoda					Amphipoda	Amphipoda		order		23	7	2022	2022-07-23	USA: Maine: Lincoln Co. Bremen; "Hog Island"; "Midden Cove"	US	United States of America	Maine	43.9737	-69.4203		EPSG:4326	used Garmin GPS Unit		2022			Stephen C. Mason | Vaughn Shirey | Maria Mick	0000-0002-3423-5006 | 0000-0002-3589-9699
Audubon Camp Natural History Collection	00764	AUD_HOGISL	AUD_HOGISL:00764	PreservedSpecimen		Animalia	Arthropoda	Malacostraca	Isopoda					Isopoda	Isopoda		order		23	7	2022	2022-07-23	USA: Maine: Lincoln Co Bremen; "Hog Island"; "Midden Cove"	US	United States of America	Maine	43.9737	-69.4203		EPSG:4326	used Garmin GPS Unit		2022			Stephen C. Mason | Vaughn Shirey | Maria Mick	0000-0002-3423-5006 | 0000-0002-3589-9699				pitfall trap, National Audobon Society; July 23 - August 6, 2022
